# Supplementary material for: Genome-Wide Characterization of Somatic Mutation Patterns in Cloned Dogs Reveals Implications for Neuronal Function, Tumorigenesis, and Aging
Source: Genes (Basel). 2024 Jun 18;15(6):801. doi: 10.3390/genes15060801 (PMC11202621; doi:10.3390/genes15060801)
Supplement: Supplementary file 1 [file genes-15-00801-s001.zip]

Archive with 1 entries (1 files):
- genes-3006042-supplementary.xlsx
