# Supplementary material for: Genome-Wide Characterization of Somatic Mutation Patterns in Cloned Dogs Reveals Implications for Neuronal Function, Tumorigenesis, and Aging
Source: Genes (Basel). 2024 Jun 18;15(6):801. doi: 10.3390/genes15060801 (PMC11202621; doi:10.3390/genes15060801)
Supplement: Supplementary file 1 [file genes-15-00801-s001.zip › genes-3006042-supplementary.xlsx]

## Sheet: Supplementary Table S1
Sample information
SampleID	SampleName	Sex	Readmode	Phenotype	Total Reads	Alignment Rate	Coverage	Signalments
D1_seq	Donor	Male	PAIRED	Normal	444837890	0.9834	35.1555	Original dog, German Shepherd, 6 years
NT-2_seq	NT-2	Male	PAIRED	Normal	443941879	0.9815	35.0621	Cloned dog2, German Shepherd, 4 months
Hasco	NT-4	Male	PAIRED	Normal	434241081	0.9801	34.1898	Cloned dog4, German Shepherd, 4 months

## Sheet: Supplementary Table S2
Moderate and High effect mutation information
CHR	POS	REF	ALT	D1_seq	NT-2_seq	Hasco(NT-4)	REF Flanking sequence	SNPEFF_result	GENE	MATCHING	DISTANCE	Cloned-dog specific allele frequency
1	105300065	G	A	0|0	0|1	0|1	TGA	MODERATE	FPR2	-	44398	NA
3	40430978	A	G	0|0	0|1	0|1	AAA	MODERATE	LINS1	.,match		G:0.174359
6	8811578	G	A	0/0	0/1	0/1	CGC	MODERATE	TRIM56	+	59825	A:0.0110497
6	8811685	C	A	0/0	0/1	0/1	TCA	MODERATE	TRIM56	+	59932	NA
6	8811734	G	T	0/0	0/1	0/1	TGT	MODERATE	TRIM56	+	59981	T:0.0382514
8	59317666	C	A	0|0	0|1	0|1	GCT	MODERATE	GALC	.,match		A:0.344388
8	59317706	C	G	0/0	0/1	0/1	TCC	MODERATE	GALC	.,match		G:0.308673
8	59317726	T	C	0/0	0/1	0/1	ATA	MODERATE	GALC	.,match		C:0.267857
8	59317742	A	C	0/0	0/1	0/1	AAG	MODERATE	GALC	.,match		C:0.265306
8	59317774	T	C	0/0	0/1	0/1	TTC	MODERATE	GALC	.,match		C:0.0637755
8	73639193	T	G	0/0	0|1	0/1	CTC	MODERATE	IGHM	+	657458	G:0.0535714
8	73639236	G	A	0/0	0|1	0/1	TGT	MODERATE	IGHM	+	657501	A:0.145408
8	73639257	A	G	0/0	0/1	0/1	AAT	MODERATE	IGHM	+	657522	G:0.170918
8	73655041	G	A	0/0	0/1	0/1	CGC	MODERATE	IGHM	+	673306	A:0.0127551
8	74068026	C	T	0/0	0/1	0/1	TCA	MODERATE	IGHM	+	1086291	T:0.313776
11	50565047	A	T	0/0	0/1	0/1	AAT	MODERATE	UBE2R2	.,match		NA
11	67480065	T	A	0/0	0/1	0/1	TTA	MODERATE	MTRNR2L7	+	570	A:0.0510204
12	20623806	T	G	0|0	0|1	0|1	CTG	MODERATE	GCM1	.,match		NA
12	63981626	A	G	0/0	0/1	0/1	AAA	MODERATE	QRSL1	.,match		NA
15	6887970	T	C	0/0	0/1	0/1	ATT	MODERATE	SFPQ	.,match		C:0.0751295
16	13602974	G	T	0/0	0/1	0/1	TGT	HIGH	LYPD8	-	30975	T:0.5
16	13602988	G	T	0/0	0/1	0/1	TGA	MODERATE	LYPD8	-	30961	T:0.5
17	8318117	A	T	0/0	0/1	0/1	AAA	MODERATE	GREB1	.,match		NA
18	45362348	T	A	0/0	0/1	0/1	GTG	MODERATE	AP2A2	+	4330	A:0.0816327
18	45362378	G	A	0/0	0/1	0/1	CGG	MODERATE	AP2A2	+	4360	A:0.0663265
18	45362453	G	T	0/0	0/1	0/1	GGA	MODERATE	AP2A2	+	4435	NA
18	45363465	G	A	0|0	0|1	0|1	GGG	MODERATE	AP2A2	+	5447	NA
24	37945619	T	C	0|0	0|1	0|1	TTA	MODERATE	SALL4	.,match		C:0.427835
24	37945625	C	T	0|0	0|1	0|1	ACG	MODERATE	SALL4	.,match		T:0.00765306
24	37945662	T	G	0/0	0/1	0/1	TTT	MODERATE	SALL4	.,match		G:0.489796
24	37945684	A	C	0/0	0/1	0/1	GAA	MODERATE	SALL4	.,match		C:0.482143
25	19836265	G	T	0/0	0/1	0/1	CGT	MODERATE	SH3RF1	-	179650	NA
25	19836313	T	C	0|0	0|1	0|1	ATT	MODERATE	SH3RF1	-	179602	NA
28	36917715	G	T	0/0	0/1	0/1	AGG	MODERATE	MKI67	.,match		T:0.341837
28	36918537	T	A	0|0	0|1	0|1	TTC	MODERATE	MKI67	.,match		A:0.251282
30	5821419	T	C	0|0	0|1	0|1	ATC	MODERATE	FAM98B	.,match		NA
30	5821551	G	A	0/0	0/1	0/1	AGT	MODERATE	FAM98B	.,match		NA
32	29898113	G	A	0|0	0|1	0|1	GGA	MODERATE	CASP6	.,match		A:0.241026

## Sheet: Supplementary Table S3
Result of the GWAS catalog
GeneSet	N	count	P_value	adjusted P	genes
Chronotype	481	40	1.14e-13	3.08e-10	PDE4B, RABGAP1L, LRPPRC, CAMKMT, TACR1, CNTN4, RAD18, LSM3, ERC2, MITF, FOXP1, ROBO2, CADM2, TMEM108, TACR3, PKHD1, KHDRBS2, MMS22L, AUTS2, MAGI2, FOXP2, CSMD1, MSRA, UNC5D, KCNB2, ZFAT, NEK6, HSD17B12, CNTN5, KIRREL3, SOX5, NAV3, DIAPH3, PCDH9, KLHL1, MYO16, NRXN3, PCTP, PCSK2, TTC28
Adult body size	484	40	1.39e-13	3.08e-10	AGBL4, PDE4B, RABGAP1L, SYT14, CTNNA2, LRP1B, ZEB2, ERC2, FOXP1, CADM2, KIT, ANAPC10, AP3B1, FBXL17, PKHD1, UBE3D, MMS22L, NKAIN2, POU6F2, AUTS2, MAGI2, RELN, FOXP2, MSRA, KCNB2, KDM4C, CRTAC1, HSD17B12, DYNC2H1, CACNA1C, SOX5, ANKS1B, PCDH9, MDGA2, MDGA2, NRXN3, GALC, RORA, CDH13, PTPRM, RALY
Obesity-related traits	580	43	6.63e-13	9.77e-10	MAGI3, GREB1, DPYSL5, GTDC1, ZEB2, GALNT13, PMS1, NBEAL1, ANO10, KCNIP4, GRXCR1, PRDM5, SPOCK3, CEP72, COL23A1, CDKAL1, SUPT3H, HMGCLL1, GRIK2, ESR1, AUTS2, MAGI2, CACNA2D1, CNTNAP2, CSMD1, PSD3, SLC28A3, GRIN3A, CACNB2, MPP7, SLIT1, CNTN5, GUCY1A2, CCDC91, SYT1, ANKS1B, CHST11, KLHL1, MYO16, MDGA2, MDGA2, FUT8, PCSK2, SETD4
Post-bronchodilator FEV1/FVC ratio	161	20	1.86e-10	2.06e-07	RLF, GCKR, CNTN4, ULK4, ERC2, MAGI1, ROBO2, CADM2, KALRN, KCNIP4, FAM13A, SUPT3H, PKHD1, CACNA1C, WIF1, MDGA2, MDGA2, FUT8, OCA2, WWOX, CDH13
Coronary artery calcified atherosclerotic plaque (90 or 130 HU threshold) in type 2 diabetes	26	9	1.64e-09	1.45e-06	LRP1B, MAGI2, CACNA2D1, MSRA, PSD3, MTSS1, CNTLN, GABRG3, PTPRM
General risk tolerance (MTAG)	224	22	2.17e-09	1.6e-06	CAMKMT, LRP1B, ZEB2, CACNA1D, FOXP1, CADM2, STAG1, TENM3, CDH9, AUTS2, MAGI2, FOXP2, MSRA, SORCS3, ATRNL1, LRP4, KIRREL3, CACNA1C, DIAPH3, RGS6, GABRG3, CDH13
Pulse pressure	564	34	3.79e-08	2.39e-05	PHACTR4, PRKCE, NBEAL1, GOLGA4, ULK4, CACNA1D, MITF, FOXP1, CADM2, ITGB5, UGT2A1, UGT2A1, FAM13A, MAP9, CTNND2, NPR3, ITGA1, FBXL17, CDKAL1, ESR1, CDK14, COG5, MSRA, PXDNL, ZFAT, NEK6, CACNB2, SORCS3, NUCB2, GUCY1A2, SYT1, NBEA, CDC16, ATP8B4, CDH13
Systolic blood pressure	683	38	4.82e-08	2.5e-05	AGBL4, PRKCE, EXOC6B, THSD7B, TNS1, IQSEC1, ULK4, CACNA1D, MITF, FOXP1, CADM2, ITGB5, TMEM108, FAM13A, LRBA, CTNND2, NPR3, CDKAL1, SLC35F1, ESR1, MKLN1, MSRA, PXDNL, NCALD, ZFAT, SLC28A3, CACNB2, SORCS3, NUCB2, LRP4, GUCY1A2, SOX5, SYT1, NBEA, CDC16, RGS6, MEF2A, TTC28
Cognitive ability	142	16	5.09e-08	2.5e-05	LRP1B, ZEB2, CNTN4, FOXP1, CADM2, BBX, STAG1, FBXL17, SNAP91, FOXP2, MSRA, CACNB2, SORCS3, CACNA1C, RGS6, CDH13
Anorexia nervosa	152	16	1.33e-07	5.87e-05	PDE4B, VWC2L, CNTN4, STAG1, SNAP91, BRAF, CSMD1, PXDNL, CACNB2, SORCS3, FOLH1, CACNA1C, SOX5, ANKS1B, RGS6, SHISA9
Menarche (age at onset)	186	17	4.18e-07	0.000157	LRP1B, CADM2, TMEM108, TACR3, ASCC3, ESR1, CSMD1, KDM4C, SLC28A3, FKTN, ATRNL1, KIRREL3, KLF12, FUT8, UNC13C, RORA, PCSK2
Body size at age 10	253	20	4.26e-07	0.000157	PDE4B, CAMKMT, LRP1B, CACNA1D, MAGI1, ROBO2, CADM2, AP3B1, PKHD1, MAGI2, RELN, CSMD1, MSRA, RB1CC1, KDM4C, KIRREL3, ANKS1B, PCDH9, NRXN3, PCSK2
Smoking initiation	109	13	4.75e-07	0.000162	AGBL4, PDE4B, CAMKMT, THSD7B, KCNJ3, FOXP1, CADM2, TENM3, ASCC3, AUTS2, DIAPH3, PCDH9, NRXN3
Age at first sexual intercourse	178	16	1.14e-06	0.000362	PDE4B, CAMKMT, CACNA1D, FOXP1, CADM2, CCSER1, NKAIN2, ESR1, FOXP2, MSRA, SORCS3, HSD17B12, SOX5, DIAPH3, MDGA2, MDGA2, WWOX
Schizophrenia	627	33	1.32e-06	0.000389	PDE4B, ZEB2, CNTN4, RBMS3, FOXP1, KALRN, MSL2, STAG1, NCK1, PPARGC1A, KIT, CISD2, CENPE, TENM3, SNAP91, NKAIN2, MAGI2, RELN, LMBR1, CSMD1, MSRA, PSD3, KDM4C, CACNB2, SORCS3, FEZ1, CACNA1C, SOX5, RGS6, NRXN3, RORA, VPS13C, CDH13
Gut microbiota (bacterial taxa	210	17	2.27e-06	0.000629	NBEAL1, TNS1, CNTN4, RBMS3, FOXP1, STXBP5L, CCSER1, SPOCK3, CTNND2, PKHD1, CDK14, MSRA, RIMS2, KIRREL3, KRR1, NRXN3, UNC13C
Hand grip strength	127	13	2.75e-06	0.000673	LRPPRC, ZEB2, FOXP1, ROBO2, TENM3, FBXL17, MMS22L, POU6F2, AUTS2, CSMD1, CRTAC1, HSD17B12, SYT1
Bipolar disorder	473	27	2.82e-06	0.000673	MARK1, ZNF512, CTNNA2, MGAT4A, EIF5B, RBMS3, CADM2, TMEM108, PEX5L, KIT, HOMER1, DOCK2, CDKAL1, SYNE1, THSD7A, AUTS2, MSRA, UBE2R2, MVB12B, CACNB2, SLIT1, CACNA1C, ANKS1B, SLC8A3, TUBGCP5, TTBK2, CDH13
Irritable mood	31	7	2.89e-06	0.000673	CAMKMT, CADM2, BBX, FBXL17, AUTS2, FOXP2, MSRA
Glaucoma (primary open-angle)	129	13	3.27e-06	0.000724	ACOXL, NCKAP5, CADM2, FAM13A, PKHD1, THSD7A, POU6F2, CACNA2D1, GTF2E2, MPP7, CCDC91, RORA, VPS13C
Body mass index	1052	45	4.55e-06	0.00096	AGBL4, PRKCE, CTNNA2, LRP1B, GALNT13, IQSEC1, CACNA1D, CADM2, STAG1, NCK1, RASGEF1B, ANKRD31, FBXL17, CDKAL1, NUDT3, COL19A1, MMS22L, HS3ST5, SYNE1, ZPBP, AUTS2, MAGI2, ZNF804B, FOXP2, CNTNAP2, MSRA, UNC5D, CSMD3, KDM4C, UBE2R2, SLC28A3, CACNB2, NUCB2, HSD17B12, PIK3C2G, SOX5, ANKS1B, OAS1, DIAPH3, UGGT2, NRXN3, RORA, VPS13C, DHRS7B, TTC28
Electrocardiogram morphology (amplitude at temporal datapoints)	380	23	6.01e-06	0.00119	DPYSL5, ZEB2, LSM3, ERC2, FOXP1, WDR49, PPARGC1A, NDST4, NPR3, SLC35F1, COG5, MKLN1, CNTNAP2, MTSS1, UBE2R2, CACNB2, SLC16A12, CACNA1C, MICU2, KLF12, RGS6, CDH13, MYO18B
Heel bone mineral density	674	33	6.19e-06	0.00119	CAPZB, WLS, PRKCE, EPHA4, RBMS3, ERC2, ITGB5, DLG1, TACR3, ITGA1, FAM174A, SUPT3H, HMGCLL1, UBE3D, ESR1, SYNE1, MKLN1, STK3, ZFAT, CNTLN, NEK6, MPP7, LRP4, AHNAK, IGHMBP2, CACNA1C, SOX5, CCDC91, NAV3, TNFRSF19, KLF12, SRP54, FAM227A
Alcohol dependence or heroin dependence or methamphetamine dependence	3	3	9.17e-06	0.00169	AGBL4, CTNNA2, ANKS1B
Diisocyanate-induced asthma	129	12	1.77e-05	0.00314	GREB1, PRKCE, TACR1, LRP1B, EPHA4, CNTN4, PRICKLE2, CSMD1, ARMC3, DYNC2H1, OCA2, NCAM2
Weight	152	13	1.97e-05	0.00336	PRKCE, TACR1, THSD7B, CADM2, CCSER1, SPOCK3, FBXL17, GRIK2, FOXP2, MSRA, NRXN3, GABRG3, RALY
Response to lurasidone in schizophrenia	9	4	2.21e-05	0.0035	CTNNA2, STXBP5L, SPEF2, DYNC2H1
Midgestational circulating levels of PBDEs (fetal genetic effect)	9	4	2.21e-05	0.0035	PEX5L, FOXP2, PTPRM, LOXHD1
Resting heart rate	112	11	2.38e-05	0.00363	GCKR, CACNA1D, PPARGC1A, SLC35F1, GIGYF1, MKLN1, CSMD1, CACNA1C, SOX5, RGS6, FAM227A
Response to amphetamines	29	6	2.59e-05	0.00382	ANKRD31, FBXL17, CNTLN, KLHL1, WWOX, CDH13
Breast size	58	8	2.68e-05	0.00383	MARK1, GCKR, RBMS3, ESR1, KCNU1, KIRREL3, CCDC91, VPS13C
Appendicular lean mass	603	29	3.17e-05	0.00414	CAPZB, COL24A1, CACNA1S, GCKR, ZNF512, CAMKMT, PRKCE, EXOC6B, CACNA1D, DLG1, KCNIP4, ANAPC10, NPR3, CDKAL1, SUPT3H, ESR1, SYNE1, AUTS2, ZFAT, MVB12B, CCDC3, MYPN, CACNA1C, SOX5, CCDC91, CDC16, GPHN, SSH2, HORMAD2
Waist circumference	159	13	3.18e-05	0.00414	AGBL4, CADM2, TMEM108, IL1RAP, RASGEF1B, PKHD1, PPP1R9A, CNTNAP2, HSD17B12, ANKS1B, PIBF1, NRXN3, UNC13C
Waist circumference adjusted for body mass index	638	30	3.52e-05	0.00414	COL24A1, ACOXL, BBX, STAG1, DLG1, RASGEF1B, FAM13A, ANAPC10, NPR3, NUDT3, SUPT3H, GRIK2, STX7, ESR1, ABCB5, CSMD1, MSRA, RB1CC1, ZFAT, CNTLN, KIF27, CCDC3, NUCB2, AHNAK, SIK2, CCDC91, CHST11, GPHN, RFX7, RORA
Sub-cortical grey matter volume	4	3	3.61e-05	0.00414	ASCC3, PSD3, RFX7
Electrodermal activity	4	3	3.61e-05	0.00414	SNAP91, ANKS1B, NRXN3
Blue vs. green eyes	4	3	3.61e-05	0.00414	TYR, SLC24A4, OCA2
Transverse temporal cortex volume	4	3	3.61e-05	0.00414	RAD18, RGS6, UNC13C
Smoking initiation (ever regular vs never regular)	78	9	3.66e-05	0.00414	PDE4B, SYT14, THSD7B, KCNJ3, CADM2, ASCC3, MSRA, SLC28A3, YME1L1
Macular thickness	139	12	3.74e-05	0.00414	SLC16A1, RBMS3, STOX2, CTNND2, SNAP91, COG5, MPP7, TYR, ARHGAP32, WIF1, OCA2, WWOX
Hip circumference	119	11	4.19e-05	0.00452	SFPQ, ACOXL, ROBO2, CADM2, CCSER1, ANAPC10, NUDT3, ZFAT, BRINP1, KIRREL3, NRXN3
Rosacea symptom severity	121	11	4.89e-05	0.00515	PDE4B, NCKAP5, KCNJ3, PPARGC1A, TACR3, STK3, CSMD3, SORCS3, NRXN3, SLC24A4, NCAM2
Insulin resistance/response	11	4	5.61e-05	0.00551	CACNA1D, AP3B1, CSMD1, KCNU1
Childhood ALL/LBL (acute lymphoblastic leukemia/lymphoblastic lymphoma) treatment-related venous thromboembolism	11	4	5.61e-05	0.00551	KALRN, PKHD1, NCALD, CNTN5
Eye color	11	4	5.61e-05	0.00551	FBXL17, TYR, SLC24A4, OCA2
Smoking status (ever vs never smokers)	169	13	6e-05	0.00577	PDE4B, LRPPRC, MDH1, THSD7B, ZEB2, KCNJ3, CADM2, FBXL17, ASCC3, SLC28A3, BRINP1, DIAPH3, PCDH9
Cognitive performance	65	8	6.21e-05	0.00585	FAT4, GTF2E2, KCNB2, NCALD, FAM135B, NEK6, KLHL1, UNC13C
Gut microbiota (bacterial taxa)	84	9	6.61e-05	0.00609	CACNA1S, NCKAP5, RASGEF1B, LRBA, TFB1M, MSRA, CRTAC1, CCDC91, NCAM2
Hematocrit	330	19	7.56e-05	0.00674	DNAJC8, KCNH1, GCKR, PRKCE, ULK4, MITF, KALRN, PPARGC1A, KIT, FAM13A, ITGA1, PKHD1, CACNA1C, FUT8, TTBK2, RORA, TXNL4B, WWOX, SSH2
Adventurousness	127	11	7.62e-05	0.00674	CAMKMT, LRP1B, ZEB2, FOXP1, CADM2, CDH9, AUTS2, FOXP2, CSMD3, MVB12B, CACNA1C
Lingual gyrus volume	5	3	8.88e-05	0.00771	NCKAP5, CADM2, KCNIP4
Gastroesophageal reflux disease	70	8	0.000106	0.00903	PDE4B, ANO10, FOXP1, FOXP2, CSMD1, SORCS3, NAV3, PCDH9
Homeostasis model assessment of insulin resistance	13	4	0.000117	0.00981	GCKR, NCKAP5, SPEF2, CSMD1
Bipolar disorder and schizophrenia	24	5	0.000121	0.00994	ERC2, CNTNAP2, MSRA, CNTN5, NALCN

## Sheet: Supplementary Table S4
Result of the Gene Ontology (BP)
Enrichment FDR	nGenes	Pathway Genes	Fold Enrichment	Pathway	Genes
0.000937123	8	48	8.21098	Calcium ion import	MICU2 MCU TRPV1 MICU1 CACNB2 SLC8A3 CACNA1D CACNA1S
0.00487228	8	64	6.15823	Reg. of synaptic vesicle exocytosis	GRIN3A SYT1 STXBP5L ADCY1 PRKCB CACNB2 CACNA1D RIMS2
0.001316	10	84	5.86498	Reg. of neurotransmitter secretion	GRIN3A SYT1 STXBP5L ADCY1 PRKCB NF1 CACNB2 CACNA1D RIMS2 PPP1R9A
0.00207098	10	90	5.47398	Reg. of synaptic vesicle cycle	GRIN3A MAGI2 SYT1 STXBP5L ADCY1 PRKCB PLD1 CACNB2 CACNA1D RIMS2
0.000176925	19	239	3.91653	Synapse organization	ADGRB3 CNTN5 MAGI2 TMEM108 UNC13C EPHA4 CDH9 RELN CTNND2 LRP4 CACNB2 SLC8A3 CTNNA2 RIMS2 KIRREL3 DLG1 ERC2 GPHN PPP1R9A
0.00820566	13	181	3.53843	Reg. of neurotransmitter levels	GRIN3A SYT1 STXBP5L ADCY1 UNC13C PRKCB NF1 CACNB2 SYNJ1 CACNA1D RIMS2 ERC2 PPP1R9A
0.00893099	13	183	3.49976	Calcium ion transmembrane transport	GRIN3A NALCN CACNA2D1 MICU2 SLC24A4 CACNA1C MCU TRPV1 MICU1 CACNB2 SLC8A3 CACNA1D CACNA1S
0.000906697	22	357	3.03599	Modulation of chemical synaptic transmission	SLC12A2 GRIN3A GRIK2 SYT1 TMEM108 HOMER1 SORCS3 STXBP5L ADCY1 UNC13C EPHA4 PRKCB RELN NF1 SHISA9 CACNB2 PRKCE SLC8A3 CACNA1D RIMS2 GRM7 PPP1R9A
0.000937123	22	360	3.01069	Reg. of trans-synaptic signaling	SLC12A2 GRIN3A GRIK2 SYT1 TMEM108 HOMER1 SORCS3 STXBP5L ADCY1 UNC13C EPHA4 PRKCB RELN NF1 SHISA9 CACNB2 PRKCE SLC8A3 CACNA1D RIMS2 GRM7 PPP1R9A
0.000571932	24	396	2.98581	Neuron projection morphogenesis	STK3 CNTNAP2 DPYSL5 CNTN4 MYO16 UNC5D TMEM108 SLIT1 ADCY1 KALRN MYPN EPHA4 RELN CTNND2 LRP4 MEF2A ROBO2 ZEB2 ITGA1 AUTS2 CTNNA2 KIRREL3 PTPRM MATN2
0.000635335	24	400	2.95595	Plasma membrane bounded cell projection morphogenesis	STK3 CNTNAP2 DPYSL5 CNTN4 MYO16 UNC5D TMEM108 SLIT1 ADCY1 KALRN MYPN EPHA4 RELN CTNND2 LRP4 MEF2A ROBO2 ZEB2 ITGA1 AUTS2 CTNNA2 KIRREL3 PTPRM MATN2
0.000707117	24	404	2.92668	Cell projection morphogenesis	STK3 CNTNAP2 DPYSL5 CNTN4 MYO16 UNC5D TMEM108 SLIT1 ADCY1 KALRN MYPN EPHA4 RELN CTNND2 LRP4 MEF2A ROBO2 ZEB2 ITGA1 AUTS2 CTNNA2 KIRREL3 PTPRM MATN2
0.000571932	25	423	2.91169	Cell part morphogenesis	STK3 CNTNAP2 DPYSL5 CNTN4 MYO16 UNC5D TMEM108 SLIT1 ADCY1 KALRN MYPN EPHA4 RELN CTNND2 LRP4 MEF2A ROBO2 ZEB2 ITGA1 AUTS2 CTNNA2 KIRREL3 FEZ1 PTPRM MATN2
0.00175202	22	379	2.85976	Reg. of ion transmembrane transport	NALCN CACNA2D1 HOMER1 KCNJ3 CACNA1C KCNH1 CNIH3 RELN SHISA9 KCNU1 KCNK13 AHNAK CACNB2 PRKCE OXSR1 KCNIP4 PDE4B KCNB2 CACNA1D NIPSNAP2 CACNA1S DLG1
0.000840942	25	438	2.81198	Reg. of transmembrane transport	BRAF NALCN CACNA2D1 HOMER1 KCNJ3 CACNA1C KCNH1 PRKCI CNIH3 PRKCB RELN SHISA9 KCNU1 KCNK13 AHNAK CACNB2 PRKCE OXSR1 KCNIP4 PDE4B KCNB2 CACNA1D NIPSNAP2 CACNA1S DLG1
0.00171576	23	406	2.79092	Cell junction organization	ADGRB3 CNTN5 MAGI2 TMEM108 PRKCI UNC13C EPHA4 CDH9 RELN CTNND2 LRP4 CACNB2 MPP7 SLC8A3 CTNNA2 RIMS2 KIRREL3 CDH13 TNS1 DLG1 ERC2 GPHN PPP1R9A
0.0001072	32	569	2.77066	Neuron projection development	STK3 GRIN3A CNTNAP2 FAT4 DPYSL5 KLHL1 CNTN4 MYO16 UNC5D TMEM108 IFT88 SLIT1 ADCY1 KALRN MYPN EPHA4 GRXCR1 RELN CTNND2 LRP4 MEF2A ROBO2 ZEB2 NCAM2 ITGA1 CRTAC1 AUTS2 CTNNA2 KIRREL3 PTPRM MATN2 PPP1R9A
0.00776024	19	341	2.74502	Reg. of membrane potential	GRIN3A ABCB5 GRIK2 NALCN CACNA2D1 TMEM108 GABRG3 CACNA1C KCNH1 CNIH3 TRPV1 RELN KCNK13 CACNB2 SLC8A3 CACNA1D RIMS2 DLG1 PPP1R9A
0.00893099	19	348	2.6898	Cell-cell adhesion	KIT PKHD1 COL19A1 FAT4 UNC5D MYPN SELL CD6 CDH9 ITGAM CTNND2 ROBO2 TENM3 CTNNA2 KIRREL3 CDH13 PTPRM DLG1 PCDH9
7.83772e-05	37	682	2.67278	Neuron development	STK3 ADGRB3 GRIN3A CNTNAP2 FAT4 DPYSL5 KLHL1 CNTN4 MYO16 UNC5D TMEM108 IFT88 SLIT1 ADCY1 KALRN MYPN PRKCI EPHA4 GRXCR1 RELN CTNND2 AGBL4 SCLT1 LRP4 MEF2A ROBO2 ZEB2 NCAM2 ITGA1 CRTAC1 TENM3 AUTS2 CTNNA2 KIRREL3 PTPRM MATN2 PPP1R9A
0.00185857	26	499	2.56696	Cellular component morphogenesis	STK3 CNTNAP2 DPYSL5 CNTN4 MYO16 UNC5D TMEM108 SLIT1 ADCY1 KALRN MYPN EPHA4 ZPBP RELN CTNND2 LRP4 MEF2A ROBO2 ZEB2 ITGA1 AUTS2 CTNNA2 KIRREL3 FEZ1 PTPRM MATN2
0.0001072	41	841	2.40178	Neuron differentiation	STK3 ADGRB3 GRIN3A CNTNAP2 FAT4 DPYSL5 KLHL1 CNTN4 MYO16 UNC5D TMEM108 IFT88 SLIT1 SOX5 ADCY1 KALRN MYPN PRKCI EPHA4 RORA GRXCR1 RELN CTNND2 DYNC2H1 AGBL4 SCLT1 LRP4 RUNX2 MEF2A ROBO2 ZEB2 NCAM2 ITGA1 CRTAC1 TENM3 AUTS2 CTNNA2 KIRREL3 PTPRM MATN2 PPP1R9A
8.10179e-05	45	939	2.36098	Plasma membrane bounded cell projection organization	STK3 KIF27 KIT PKHD1 GRIN3A CNTNAP2 FAT4 DPYSL5 KLHL1 PIBF1 CNTN4 MYO16 UNC5D TMEM108 IFT88 NCK1 DZIP1L SLIT1 DNAH5 CFAP44 TTBK2 IQCB1 ADCY1 KALRN MYPN EPHA4 GRXCR1 RELN CTNND2 DYNC2H1 SCLT1 LRP4 SPEF2 MEF2A ROBO2 ZEB2 NCAM2 ITGA1 CRTAC1 AUTS2 CTNNA2 KIRREL3 PTPRM MATN2 PPP1R9A
0.00782175	25	526	2.34153	Reg. of ion transport	SLC12A2 NALCN CACNA2D1 HOMER1 KCNJ3 CACNA1C KCNH1 CNIH3 RELN EFHB SHISA9 KCNU1 KCNK13 AHNAK CACNB2 PRKCE OXSR1 KCNIP4 PDE4B NKAIN2 KCNB2 CACNA1D NIPSNAP2 CACNA1S DLG1
0.00555151	28	608	2.26882	Cell morphogenesis	STK3 CNTNAP2 DPYSL5 CNTN4 MYO16 UNC5D TMEM108 SLIT1 ADCY1 KALRN NBEAL1 MYPN EPHA4 CDH9 RELN CTNND2 LRP4 MEF2A ROBO2 ZEB2 ITGA1 AUTS2 CTNNA2 KIRREL3 CDH13 PTPRM MATN2 CAPZB
0.000169641	45	992	2.23484	Cell projection organization	STK3 KIF27 KIT PKHD1 GRIN3A CNTNAP2 FAT4 DPYSL5 KLHL1 PIBF1 CNTN4 MYO16 UNC5D TMEM108 IFT88 NCK1 DZIP1L SLIT1 DNAH5 CFAP44 TTBK2 IQCB1 ADCY1 KALRN MYPN EPHA4 GRXCR1 RELN CTNND2 DYNC2H1 SCLT1 LRP4 SPEF2 MEF2A ROBO2 ZEB2 NCAM2 ITGA1 CRTAC1 AUTS2 CTNNA2 KIRREL3 PTPRM MATN2 PPP1R9A
0.00248207	33	737	2.20593	Cell adhesion	MKLN1 KIT PKHD1 COL19A1 CNTNAP2 FAT4 CNTN5 CNTN4 UNC5D CADM2 MUC4 MYPN SELL EPHA4 CD6 CDH9 ITGAM RELN ADAM2 CTNND2 NRXN3 ITGB5 PRKCE ROBO2 NCAM2 ITGA1 TENM3 CTNNA2 KIRREL3 CDH13 PTPRM DLG1 PCDH9
0.00248959	33	739	2.19996	Biological adhesion	MKLN1 KIT PKHD1 COL19A1 CNTNAP2 FAT4 CNTN5 CNTN4 UNC5D CADM2 MUC4 MYPN SELL EPHA4 CD6 CDH9 ITGAM RELN ADAM2 CTNND2 NRXN3 ITGB5 PRKCE ROBO2 NCAM2 ITGA1 TENM3 CTNNA2 KIRREL3 CDH13 PTPRM DLG1 PCDH9
0.00555151	31	707	2.16017	Central nervous system development	STK3 KIF27 GCM1 FAT4 KLHL1 CNTN4 MYO16 UNC5D TMEM108 SLIT1 DNAH5 TTBK2 SOX5 EPHA4 RORA RELN NF1 DYNC2H1 AGBL4 SPEF2 FOXP2 GTDC1 SYNJ1 ROBO2 SLC8A3 ZEB2 CRTAC1 CTNNA2 KIRREL3 FEZ1 WLS
8.72909e-05	55	1289	2.10211	Generation of neurons	STK3 CSMD3 ZNF804B ADGRB3 GRIN3A CNTNAP2 BRINP1 FAT4 MAGI2 DPYSL5 GOLGA4 KLHL1 CNTN4 MYO16 UNC5D TMEM108 IFT88 NCK1 SLIT1 SOX5 ADCY1 KALRN MYPN MDGA2 PRKCI EPHA4 RORA SARM1 GRXCR1 RELN NF1 CTNND2 DYNC2H1 ARHGAP33 AGBL4 MARK1 SCLT1 LRP4 RUNX2 MEF2A ROBO2 ZEB2 KDM4C NCAM2 ITGA1 CRTAC1 TENM3 AUTS2 CTNNA2 RIMS2 KIRREL3 FEZ1 PTPRM MATN2 PPP1R9A
8.72909e-05	58	1391	2.05422	Neurogenesis	STK3 CSMD3 ZNF804B GCM1 ADGRB3 GRIN3A CNTNAP2 BRINP1 FAT4 MAGI2 DPYSL5 GOLGA4 KLHL1 NAV3 CNTN4 MYO16 UNC5D TMEM108 IFT88 NCK1 SLIT1 SOX5 ADCY1 KALRN MYPN MDGA2 PRKCI EPHA4 RORA SARM1 GRXCR1 RELN NF1 CTNND2 DYNC2H1 ARHGAP33 AGBL4 MARK1 SCLT1 LRP4 RUNX2 MEF2A ROBO2 SLC8A3 ZEB2 KDM4C NCAM2 ITGA1 CRTAC1 TENM3 AUTS2 CTNNA2 RIMS2 KIRREL3 FEZ1 PTPRM MATN2 PPP1R9A
1.82297e-05	75	1883	1.96226	Nervous system development	STK3 CSMD3 KIF27 ZNF804B GCM1 ADGRB3 GRIN3A CNTNAP2 BRINP1 FAT4 CNTN5 MAGI2 DPYSL5 GOLGA4 KLHL1 ACER3 PCSK2 NAV3 CNTN4 MYO16 UNC5D TMEM108 IFT88 NCK1 DZIP1L SLIT1 DNAH5 TTBK2 SOX5 SALL4 ADCY1 KALRN MYPN MDGA2 PRKCI EPHA4 RORA SARM1 CDH9 GRXCR1 RELN NF1 CTNND2 DYNC2H1 NRXN3 ARHGAP33 AGBL4 MARK1 SCLT1 LRP4 SPEF2 RUNX2 MEF2A FOXP2 PHACTR4 GTDC1 FBXL17 SYNJ1 ROBO2 SLC8A3 ZEB2 KDM4C NCAM2 ITGA1 CRTAC1…
0.0022009	46	1178	1.92379	Movement of cell or subcellular component	SLC12A2 KIF27 KIT SFPQ DPYSL5 CNTN4 UNC5D CACNA2D1 TMEM108 IFT88 NCK1 SLIT1 DNAH5 CFAP44 CENPE TTBK2 KALRN MYPN PRKCI SELL ACTR10 EPHA4 RELN DYNC2H1 AGBL4 PLD1 ITGB5 MARK1 SPEF2 CKLF CACNB2 PHACTR4 SRP54 PDE4B ROBO2 ZEB2 PIK3C2G ITGA1 AP3B1 AUTS2 CTNNA2 CACNA1D KIRREL3 TNS1 PTPRM MATN2
0.00248207	51	1371	1.83265	Cell development	STK3 KIT ADGRB3 GRIN3A CNTNAP2 FAT4 MAGI2 DPYSL5 KLHL1 CNTN4 MYO16 UNC5D TMEM108 IFT88 SLIT1 HOMER1 CFAP44 TDRD1 MYO18B ADCY1 KALRN NBEAL1 MYPN PRKCI EPHA4 GRXCR1 ZPBP RELN NF1 CTNND2 AGBL4 SCLT1 CHST11 LRP4 SPEF2 RUNX2 MEF2A PHACTR4 ROBO2 ZEB2 NCAM2 ITGA1 CRTAC1 FOXP1 TENM3 AUTS2 CTNNA2 KIRREL3 PTPRM MATN2 PPP1R9A
0.000246934	111	3534	1.5474	System development	NUP107 STK3 CSMD3 KIF27 ZNF804B KIT PKHD1 GCM1 MELK ADGRB3 COL19A1 GRIN3A ABCB5 CNTNAP2 BRINP1 BRAF FAT4 CNTN5 MAGI2 DPYSL5 GOLGA4 KLHL1 ACER3 PCSK2 NAV3 CNTN4 MYO16 UNC5D TMEM108 IFT88 NCK1 DZIP1L STOX2 SLIT1 HOMER1 DNAH5 SLC24A4 AIMP1 TTBK2 POLQ SOX5 IQCB1 MYO18B SALL4 ATRNL1 ADCY1 KALRN NBEAL1 HECTD1 MYPN MDGA2 PRKCI EPHA4 RORA DOCK2 SARM1 NPR3 CDH9 GRXCR1 THSD7A RELN NF1 CTNND2 DYNC2H1 NRXN3 …
7.58685e-06	151	4820	1.54339	Cellular component organization	PARD6G NUP107 LAPTM4B SYNE1 STK3 SLC12A2 MKLN1 KIF27 POT1 PRDM4 SUPT3H KIT PKHD1 ADGRB3 CAMKMT COL19A1 GRIN3A RLF CNTNAP2 ASCC3 SFPQ FAT4 CNTN5 PRDM5 MAGI2 DPYSL5 GOLGA4 KLHL1 PIBF1 RAD18 PAK5 CNTN4 MYO16 UNC5D CAVIN3 TMEM108 MTA3 HSD17B12 MSL2 IFT88 STAG1 NCK1 DZIP1L ATR BUB1B SLIT1 HOMER1 DNAH5 CFAP44 IGHMBP2 CISD2 CENPE CEP72 TTBK2 POLQ IQCB1 HPS4 ADCY1 KALRN HORMAD2 SLC16A1 MYPN MCU PRKCI ATP…
0.0022009	96	3136	1.50814	Organelle organization	PARD6G NUP107 LAPTM4B SYNE1 MKLN1 KIF27 POT1 PRDM4 SUPT3H KIT PKHD1 CAMKMT RLF ASCC3 SFPQ PRDM5 PIBF1 RAD18 PAK5 CAVIN3 TMEM108 MTA3 MSL2 IFT88 STAG1 NCK1 DZIP1L ATR BUB1B DNAH5 CFAP44 IGHMBP2 CISD2 CENPE CEP72 TTBK2 POLQ IQCB1 HPS4 HORMAD2 SLC16A1 MYPN MCU PRKCI ATP8B4 ACTR10 UNC13C VPS13D VPS13C DOCK2 EML5 PRKCB L3MBTL4 THSD7A ZPBP RELN CNTLN NF1 DYNC2H1 DIAPH3 SSH2 MGAT4A HELQ MARK1 SCLT1 SPEF…
0.000571932	124	4154	1.47062	Multicellular organism development	NUP107 STK3 CSMD3 KIF27 ZNF804B KIT PKHD1 GCM1 MELK ADGRB3 COL19A1 GRIN3A ABCB5 CNTNAP2 BRINP1 BRAF FAT4 CNTN5 MAGI2 DPYSL5 GOLGA4 KLHL1 ACER3 LRP1B PCSK2 NAV3 CNTN4 MYO16 UNC5D TMEM108 IFT88 NCK1 DZIP1L STOX2 ATR SLIT1 HOMER1 DNAH5 CISD2 CENPE SLC24A4 AIMP1 TTBK2 TDRD1 POLQ SOX5 IQCB1 MYO18B SALL4 ATRNL1 ADCY1 KALRN NBEAL1 HECTD1 MYPN MDGA2 PRKCI EPHA4 RORA DOCK2 SARM1 NPR3 CDH9 GRXCR1 THSD7A RE…
0.000965175	130	4500	1.42324	Anatomical structure development	NUP107 SYNE1 STK3 CSMD3 KIF27 ZNF804B KIT PKHD1 GCM1 MELK ADGRB3 COL19A1 GRIN3A ABCB5 CNTNAP2 BRINP1 BRAF FAT4 CNTN5 MAGI2 DPYSL5 GOLGA4 KLHL1 ACER3 LRP1B PCSK2 NAV3 CNTN4 MYO16 UNC5D TMEM108 IFT88 NCK1 DZIP1L STOX2 ATR SLIT1 HOMER1 DNAH5 CFAP44 CISD2 CENPE SLC24A4 AIMP1 TTBK2 TDRD1 POLQ SOX5 IQCB1 MYO18B SALL4 ATRNL1 ADCY1 KALRN NBEAL1 HECTD1 MYPN MDGA2 PRKCI EPHA4 RORA DOCK2 SARM1 NPR3 CDH9 GRX…
0.0048523	134	4865	1.35696	Developmental process	NUP107 SYNE1 STK3 SLC12A2 CSMD3 KIF27 ZNF804B KIT PKHD1 GCM1 MELK ADGRB3 COL19A1 GRIN3A ABCB5 CNTNAP2 BRINP1 BRAF FAT4 CNTN5 MAGI2 DPYSL5 GOLGA4 KLHL1 ACER3 LRP1B PCSK2 NAV3 SYT1 CNTN4 MYO16 UNC5D TMEM108 IFT88 NCK1 DZIP1L STOX2 ATR SLIT1 HOMER1 DNAH5 CFAP44 CISD2 CENPE SLC24A4 AIMP1 TTBK2 TDRD1 POLQ SOX5 IQCB1 MYO18B HPS4 SALL4 ATRNL1 ADCY1 KALRN NBEAL1 HECTD1 MYPN MDGA2 PRKCI UNC13C EPHA4 RORA …
0.00778161	129	4703	1.35133	Localization	NUP107 LAPTM4B SYNE1 SLC12A2 SLC35F1 KIF27 CRY1 KIT LRPPRC GRIN3A ABCB5 SNX30 CNTNAP2 GRIK2 SFPQ BRAF COG5 MAGI2 GOLGA4 PIBF1 GCKR LRP1B SYT1 NALCN CACNA2D1 TMEM108 SLC16A12 MICU2 IFT88 NCK1 DZIP1L ATR EXOC6B SLIT1 KCNJ3 DNAH5 OCA2 GABRG3 CFAP44 LRRC28 CENPE CEP72 SLC24A4 CACNA1C TTBK2 STXBP5L HPS4 KCNH1 SLC16A1 RABGAP1L MCU PRKCI ATP8B4 SELL ACTR10 UNC13C EPHA4 CNIH3 CD6 VPS13D VPS13C DOCK2 PRKC…
Result of the Gene Ontology (CC)
Enrichment FDR	nGenes	Pathway Genes	Fold Enrichment	Pathway	Genes
0.00167412	3	5	29.5595	Uniplex complex	MICU2 MCU MICU1
9.84476e-05	5	12	20.5274	L-type voltage-gated calcium channel complex	CACNA2D1 CACNA1C CACNB2 CACNA1D CACNA1S
0.00526676	4	17	11.592	Presynaptic active zone cytoplasmic component	UNC13C CTNNA2 RIMS2 ERC2
0.00027399	7	38	9.07529	T-tubule	CACNA2D1 KCNJ3 CACNA1C AHNAK CACNB2 CACNA1D CACNA1S
1.00251e-05	10	55	8.95743	Calcium channel complex	CACNA2D1 MICU2 CACNA1C MCU MICU1 CACNB2 CATSPERB PDE4B CACNA1D CACNA1S
0.000498679	7	42	8.21098	Voltage-gated calcium channel complex	CACNA2D1 CACNA1C CACNB2 CATSPERB PDE4B CACNA1D CACNA1S
0.00337067	7	59	5.8451	Neuromuscular junction	STXBP5L UNC13C EPHA4 LRP4 SLC8A3 DLG1 PPP1R9A
0.00639484	7	68	5.07148	Neuron projection cytoplasm	GRIK2 SFPQ TMEM108 ACTR10 AGBL4 AP3B1 WLS
0.00549684	8	86	4.58287	Postsynaptic density membrane	GRIN3A GRIK2 SORCS3 CACNA1C ADCY1 EPHA4 SHISA9 DLG1
0.00072654	11	119	4.55399	Presynaptic membrane	GRIK2 CNTN5 KCNJ3 UNC13C EPHA4 CDH9 SNAP91 CTNNA2 CACNA1D RIMS2 ERC2
2.01267e-05	17	188	4.45489	Cation channel complex	GRIN3A GRIK2 CACNA2D1 MICU2 KCNJ3 CACNA1C MCU CNIH3 SHISA9 MICU1 CACNB2 CATSPERB KCNIP4 PDE4B KCNB2 CACNA1D CACNA1S
0.00549684	9	108	4.10549	Sarcolemma	CACNA2D1 KCNJ3 CACNA1C AHNAK CACNB2 SLC8A3 CACNA1D CACNA1S DLG1
0.00816686	9	116	3.82235	Postsynaptic specialization membrane	GRIN3A GRIK2 SORCS3 CACNA1C ADCY1 EPHA4 SHISA9 DLG1 GPHN
0.00526676	10	130	3.78968	Intrinsic component of synaptic membrane	CNTN5 KCNJ3 GABRG3 SORCS3 ADCY1 EPHA4 CDH9 SHISA9 SLC8A3 CACNA1D
0.00938905	9	119	3.72599	Integral component of synaptic membrane	KCNJ3 GABRG3 SORCS3 ADCY1 EPHA4 CDH9 SHISA9 SLC8A3 CACNA1D
2.32814e-06	25	334	3.68756	Synaptic membrane	SYNE1 GRIN3A GRIK2 CNTN5 KCNJ3 GABRG3 SORCS3 CACNA1C ADCY1 UNC13C EPHA4 CNIH3 CDH9 TRPV1 SHISA9 LRP4 SYNJ1 SLC8A3 SNAP91 CTNNA2 CACNA1D RIMS2 DLG1 ERC2 GPHN
8.91999e-05	19	263	3.55913	Ion channel complex	GRIN3A GRIK2 CACNA2D1 MICU2 KCNJ3 GABRG3 LRRC28 CACNA1C MCU CNIH3 SHISA9 MICU1 CACNB2 CATSPERB KCNIP4 PDE4B KCNB2 CACNA1D CACNA1S
0.00013078	19	276	3.39149	Transmembrane transporter complex	GRIN3A GRIK2 CACNA2D1 MICU2 KCNJ3 GABRG3 LRRC28 CACNA1C MCU CNIH3 SHISA9 MICU1 CACNB2 CATSPERB KCNIP4 PDE4B KCNB2 CACNA1D CACNA1S
7.3884e-05	21	307	3.36998	Postsynaptic density	GRIN3A GRIK2 MAGI2 TMEM108 HOMER1 SORCS3 CACNA1C ADCY1 EPHA4 CTNND2 SHISA9 LRP4 IQSEC1 PDE4B SLC8A3 ARHGAP32 PSD3 CTNNA2 DLG1 GPHN PPP1R9A
7.51412e-05	21	309	3.34816	Asymmetric synapse	GRIN3A GRIK2 MAGI2 TMEM108 HOMER1 SORCS3 CACNA1C ADCY1 EPHA4 CTNND2 SHISA9 LRP4 IQSEC1 PDE4B SLC8A3 ARHGAP32 PSD3 CTNNA2 DLG1 GPHN PPP1R9A
0.000187111	19	285	3.28439	Transporter complex	GRIN3A GRIK2 CACNA2D1 MICU2 KCNJ3 GABRG3 LRRC28 CACNA1C MCU CNIH3 SHISA9 MICU1 CACNB2 CATSPERB KCNIP4 PDE4B KCNB2 CACNA1D CACNA1S
0.00104663	16	247	3.19131	Postsynaptic membrane	SYNE1 GRIN3A GRIK2 GABRG3 SORCS3 CACNA1C ADCY1 EPHA4 CNIH3 CDH9 TRPV1 SHISA9 SLC8A3 CTNNA2 DLG1 GPHN
0.000123639	21	326	3.17357	Neuron to neuron synapse	GRIN3A GRIK2 MAGI2 TMEM108 HOMER1 SORCS3 CACNA1C ADCY1 EPHA4 CTNND2 SHISA9 LRP4 IQSEC1 PDE4B SLC8A3 ARHGAP32 PSD3 CTNNA2 DLG1 GPHN PPP1R9A
0.000185108	21	337	3.06998	Postsynaptic specialization	GRIN3A GRIK2 MAGI2 TMEM108 HOMER1 SORCS3 CACNA1C ADCY1 EPHA4 CTNND2 SHISA9 LRP4 IQSEC1 PDE4B SLC8A3 ARHGAP32 PSD3 CTNNA2 DLG1 GPHN PPP1R9A
0.00381961	14	225	3.06543	Cytoplasmic region	GRIK2 SFPQ TMEM108 DZIP1L DNAH5 ACTR10 UNC13C DYNC2H1 AGBL4 AP3B1 CTNNA2 RIMS2 WLS ERC2
0.00305217	15	246	3.00402	Distal axon	ZNF804B GRIK2 IGHMBP2 UNC13C EPHA4 PRKCB LMTK2 SYNJ1 SLC8A3 CRTAC1 AUTS2 FEZ1 ERC2 PCDH9 PPP1R9A
4.89866e-06	32	536	2.94124	Axon	ZNF804B CNTNAP2 GRIK2 TMEM108 CADM2 HOMER1 IGHMBP2 MYPN ACTR10 UNC13C EPHA4 PRKCB SARM1 NF1 AGBL4 LMTK2 MAP9 SYNJ1 ROBO2 SLC8A3 NCAM2 CRTAC1 AP3B1 TENM3 AUTS2 CTNNA2 KIRREL3 FEZ1 DLG1 ERC2 PCDH9 PPP1R9A
0.00616548	15	269	2.74717	Cell cortex	PARD6G MKLN1 MELK LANCL2 STOX2 EXOC6B ACTR10 UNC13C PRKCB SEPTIN14 ARHGAP32 CTNNA2 RIMS2 ERC2 PPP1R9A
4.56231e-05	31	572	2.67	Postsynapse	SYNE1 MKLN1 ZNF804B ADGRB3 GRIN3A GRIK2 MAGI2 TMEM108 HOMER1 GABRG3 SORCS3 CACNA1C ADCY1 EPHA4 CNIH3 CDH9 TRPV1 CTNND2 SHISA9 ARHGAP33 LRP4 IQSEC1 PDE4B SLC8A3 ARHGAP32 PSD3 CTNNA2 DLG1 ERBIN GPHN PPP1R9A
0.000547547	23	426	2.65989	Presynapse	ZNF804B GRIK2 CNTN5 SYT1 KCNJ3 UNC13C EPHA4 PRKCB CDH9 NF1 CACNB2 IQSEC1 KIAA1109 PDE4B SYNJ1 SLC8A3 SNAP91 STX7 CTNNA2 CACNA1D RIMS2 KIRREL3 ERC2
0.000115847	28	520	2.65278	Dendrite	ZNF804B BRINP1 GRIK2 SFPQ MAGI2 DPYSL5 KLHL1 TMEM108 HOMER1 CACNA1C EPHA4 CNIH3 SARM1 RELN NF1 CTNND2 ARHGAP33 MARK1 LRP4 PDE4B KCNB2 SLC8A3 ARHGAP32 KIRREL3 FEZ1 WLS GPHN PPP1R9A
0.000115847	28	521	2.64769	Dendritic tree	ZNF804B BRINP1 GRIK2 SFPQ MAGI2 DPYSL5 KLHL1 TMEM108 HOMER1 CACNA1C EPHA4 CNIH3 SARM1 RELN NF1 CTNND2 ARHGAP33 MARK1 LRP4 PDE4B KCNB2 SLC8A3 ARHGAP32 KIRREL3 FEZ1 WLS GPHN PPP1R9A
0.00094423	24	474	2.49447	Plasma membrane protein complex	GRIN3A GRIK2 CACNA2D1 KCNJ3 CACNA1C CNIH3 CDH9 ITGAM DLA-64 SHISA9 ITGB5 CACNB2 CATSPERB KCNIP4 PDE4B MPP7 SYNJ1 KCNB2 ITGA1 CACNA1D CDH13 CACNA1S DLG1 DLA-79
8.77073e-08	59	1185	2.4529	Neuron projection	SLC12A2 ZNF804B GRIN3A CNTNAP2 BRINP1 GRIK2 SFPQ MAGI2 DPYSL5 KLHL1 CNTN4 TMEM108 CADM2 HOMER1 GABRG3 IGHMBP2 CACNA1C IQCB1 MYPN ACTR10 UNC13C EPHA4 CNIH3 PRKCB SARM1 TRPV1 GRXCR1 RELN NF1 CTNND2 SHISA9 ARHGAP33 AGBL4 MARK1 LRP4 LMTK2 MAP9 PDE4B ANKS1B SYNJ1 ROBO2 KCNB2 SLC8A3 ARHGAP32 NCAM2 ITGA1 CRTAC1 AP3B1 TENM3 AUTS2 CTNNA2 KIRREL3 FEZ1 WLS DLG1 ERC2 GPHN PCDH9 PPP1R9A
1.75341e-07	56	1154	2.39072	Synapse	SYNE1 MKLN1 ZNF804B ADGRB3 GRIN3A GRIK2 CNTN5 MAGI2 PAK5 SYT1 TMEM108 CADM2 HOMER1 KCNJ3 GABRG3 SORCS3 CACNA1C STXBP5L ADCY1 SLC16A1 PRKCI UNC13C EPHA4 CNIH3 PRKCB SARM1 CDH9 TRPV1 CHN2 CEP112 NF1 CTNND2 SHISA9 VWC2L ARHGAP33 PLD1 LRP4 CACNB2 IQSEC1 KIAA1109 PDE4B SYNJ1 SLC8A3 ARHGAP32 PSD3 SNAP91 STX7 CTNNA2 CACNA1D RIMS2 KIRREL3 DLG1 ERBIN ERC2 GPHN PPP1R9A
0.00046102	32	699	2.25538	Somatodendritic compartment	SLC12A2 ZNF804B GRIN3A BRINP1 GRIK2 SFPQ MAGI2 DPYSL5 KLHL1 TMEM108 HOMER1 CACNA1C EPHA4 CNIH3 SARM1 RELN NF1 CTNND2 ARHGAP33 MARK1 LRP4 LMTK2 PDE4B KCNB2 SLC8A3 ARHGAP32 ITGA1 KIRREL3 FEZ1 WLS GPHN PPP1R9A
0.00592488	24	550	2.14978	Anchoring junction	PARD6G DDX58 COL19A1 CNTNAP2 MAGI2 NCK1 CPNE3 MAGI3 EPHA4 CDH9 CTNND2 ITGB5 CEACAM28 AHNAK MPP7 ITGA1 CTNNA2 MAGI1 CDH13 TNS1 PTPRM DLG1 ERBIN PCDH9
1.16234e-07	73	1694	2.12303	Cell junction	PARD6G SYNE1 MKLN1 DDX58 ZNF804B ADGRB3 COL19A1 GRIN3A CNTNAP2 GRIK2 CNTN5 MAGI2 PAK5 SYT1 TMEM108 NCK1 CADM2 CPNE3 HOMER1 KCNJ3 GABRG3 SORCS3 CACNA1C STXBP5L ADCY1 MAGI3 SLC16A1 PRKCI UNC13C EPHA4 CNIH3 PRKCB SARM1 CDH9 TRPV1 CHN2 CEP112 NF1 CTNND2 SHISA9 VWC2L ARHGAP33 PLD1 ITGB5 CEACAM28 LRP4 AHNAK CACNB2 IQSEC1 KIAA1109 PDE4B MPP7 SYNJ1 SLC8A3 ARHGAP32 PSD3 ITGA1 SNAP91 STX7 CTNNA2 CACNA1D MA…
1.16234e-07	83	2051	1.99369	Cell projection	LAPTM4B SLC12A2 MKLN1 KIF27 DDX58 ZNF804B PKHD1 GRIN3A DCDC2C CNTNAP2 BRINP1 GRIK2 SFPQ MAGI2 DPYSL5 KLHL1 CNTN4 TMEM108 IFT88 DZIP1L CADM2 TACR1 HOMER1 DNAH5 GABRG3 CFAP44 IGHMBP2 CACNA1C TTBK2 IQCB1 KALRN MYPN ACTR10 UNC13C EPHA4 CNIH3 PRKCB SARM1 TRPV1 GRXCR1 THSD7A RELN NF1 CTNND2 DYNC2H1 SHISA9 ARHGAP33 AGBL4 MARK1 SCLT1 LRP4 SPEF2 LMTK2 PHACTR4 CATSPERB CSNK1A1 MAP9 PDE4B ANKS1B SYNJ1 ROBO2…
4.01737e-07	78	1946	1.97468	Plasma membrane bounded cell projection	SLC12A2 MKLN1 KIF27 DDX58 ZNF804B PKHD1 GRIN3A DCDC2C CNTNAP2 BRINP1 GRIK2 SFPQ MAGI2 DPYSL5 KLHL1 CNTN4 TMEM108 IFT88 DZIP1L CADM2 TACR1 HOMER1 DNAH5 GABRG3 CFAP44 IGHMBP2 CACNA1C TTBK2 IQCB1 MYPN ACTR10 UNC13C EPHA4 CNIH3 PRKCB SARM1 TRPV1 GRXCR1 RELN NF1 CTNND2 DYNC2H1 SHISA9 ARHGAP33 AGBL4 MARK1 SCLT1 LRP4 SPEF2 LMTK2 PHACTR4 CATSPERB CSNK1A1 MAP9 PDE4B ANKS1B SYNJ1 ROBO2 KCNB2 SLC8A3 ARHGAP3…
0.0016791	40	1040	1.89484	Plasma membrane region	PARD6G ENPP3 SYNE1 SLC12A2 DDX58 PKHD1 GRIN3A GRIK2 CNTN5 CAVIN3 KCNJ3 GABRG3 SORCS3 CACNA1C ADCY1 SLC16A1 PRKCI UNC13C EPHA4 CNIH3 CDH9 TRPV1 PPP1CC SHISA9 PLD1 CEACAM28 LRP4 SYNJ1 ROBO2 SLC8A3 PSD3 SNAP91 CTNNA2 CACNA1D RIMS2 WLS DLG1 ERBIN ERC2 GPHN
0.00431574	42	1171	1.76701	Microtubule cytoskeleton	KIF27 ZNF804B PKHD1 LRPPRC DCDC2C PIBF1 RAD18 CDC16 IFT88 STAG1 DZIP1L BUB1B DNAH5 CENPE CEP72 TTBK2 IQCB1 TTC28 C28H10ORF90 SLC16A1 PRKCI ACTR10 CDC6 EML5 SARM1 CEP112 CNTLN DYNC2H1 NEK6 AGBL4 SCLT1 SPEF2 NCKAP5 CSNK1A1 MAP9 PDE4B SLC8A3 SEPTIN14 FEZ1 DLG1 PTPN20 TUBGCP5
0.0088342	38	1076	1.73987	Integral component of plasma membrane	KIT ADGRB3 GRIN3A ABCB5 GRIK2 SLC16A12 KCNJ3 GABRG3 SORCS3 LRRC28 SLC24A4 CACNA1C KCNH1 ADCY1 MUC4 SLC16A1 SELL EPHA4 CNIH3 CD6 CDH9 TRPV1 ITGAM SHISA9 ITGB5 KCNK13 LMTK2 KCNIP4 FOLH1 KCNB2 SLC8A3 ITGA1 LMBR1 TENM3 CACNA1D GRM7 SLC28A3 PCDH9
0.00720517	40	1137	1.73319	Intrinsic component of plasma membrane	KIT PKHD1 ADGRB3 GRIN3A ABCB5 GRIK2 CNTN5 SLC16A12 KCNJ3 GABRG3 SORCS3 LRRC28 SLC24A4 CACNA1C KCNH1 ADCY1 MUC4 SLC16A1 SELL EPHA4 CNIH3 CD6 CDH9 TRPV1 ITGAM SHISA9 ITGB5 KCNK13 LMTK2 KCNIP4 FOLH1 KCNB2 SLC8A3 ITGA1 LMBR1 TENM3 CACNA1D GRM7 SLC28A3 PCDH9
0.0017549	67	2078	1.58846	Cytoskeleton	SYNE1 KIF27 DDX58 ZNF804B PKHD1 LRPPRC DCDC2C LANCL2 KLHL1 PIBF1 RAD18 MYO16 CDC16 IFT88 STAG1 DZIP1L BUB1B DNAH5 CFAP44 CENPE CEP72 TTBK2 LMNTD1 IQCB1 MYO18B TTC28 C28H10ORF90 SLC16A1 PRKCI ACTR10 CDC6 DOCK2 EML5 PRKCB SARM1 ANKRA2 CEP112 CNTLN DYNC2H1 NEK6 SSH2 AGBL4 MARK1 SCLT1 SPEF2 AHNAK NCKAP5 PRKCE MTSS1 CSNK1A1 MAP9 PDE4B SLC8A3 SEPTIN14 ARHGAP32 AUTS2 CTNNA2 RIMS2 FEZ1 TNS1 DLG1 PTPN20 E…
Result of the Gene Ontology (MF)
Enrichment FDR	nGenes	Pathway Genes	Fold Enrichment	Pathway	Genes
0.00240825	4	9	21.8959	High voltage-gated calcium channel activity	CACNA1C CACNB2 CACNA1D CACNA1S
0.00902291	10	125	3.94127	Calcium ion transmembrane transporter activity	GRIN3A CACNA2D1 SLC24A4 CACNA1C MCU TRPV1 CACNB2 SLC8A3 CACNA1D CACNA1S
0.00306459	13	170	3.76739	Phosphatase binding	CRY1 GRIN3A MAGI2 MYO16 SH3RF2 DZIP3 SHOC2 CEACAM28 PHACTR4 ITGA1 AP3B1 DLG1 PPP1R9A
0.00757717	13	192	3.33571	Voltage-gated ion channel activity	GRIN3A NALCN CACNA2D1 KCNJ3 CACNA1C KCNH1 KCNU1 KCNK13 CACNB2 KCNIP4 KCNB2 CACNA1D CACNA1S
0.00902291	18	341	2.60054	Cation channel activity	GRIN3A GRIK2 NALCN CACNA2D1 KCNJ3 SLC24A4 CACNA1C KCNH1 MCU TRPV1 KCNU1 KCNK13 CACNB2 KCNIP4 KCNB2 CACNA1D CACNA1S ANO10
0.00909725	20	406	2.42689	Metal ion transmembrane transporter activity	SLC12A2 GRIN3A GRIK2 NALCN CACNA2D1 KCNJ3 SLC24A4 CACNA1C KCNH1 MCU TRPV1 KCNU1 KCNK13 CACNB2 KCNIP4 KCNB2 SLC8A3 CACNA1D SLC28A3 CACNA1S
0.000346513	59	1512	1.92241	ATP binding	STK3 FAM135B KIF27 DDX58 KIT MELK ABCB5 ASCC3 QRSL1 BRAF ULK4 PAK5 NAV3 MYO16 BMS1 ATR OAS1 BUB1B DNAH5 IGHMBP2 CENPE TTBK2 POLQ MYO18B ADCY1 KALRN MAGI3 MKI67 SIK2 PRKCI GALK2 ATP8B4 ACTR10 EPHA4 CDC6 PRKCB ACACA TRPV1 RTCA DYNC2H1 NEK6 HELQ MARK1 UBE2R2 MAP4K3 RUNX2 LMTK2 PRKCE DDX46 OXSR1 CSNK1A1 VWA8 PIK3C2G MAGI1 SMCHD1 CDK14 PMS1 YME1L1 GPHN
0.000346513	60	1562	1.89241	Adenyl ribonucleotide binding	STK3 FAM135B KIF27 DDX58 KIT MELK ABCB5 ASCC3 QRSL1 BRAF ULK4 PAK5 NAV3 MYO16 BMS1 ATR OAS1 BUB1B DNAH5 IGHMBP2 CENPE TTBK2 POLQ MYO18B ADCY1 KALRN MAGI3 MKI67 SIK2 PRKCI GALK2 ATP8B4 ACTR10 EPHA4 CDC6 PRKCB ACACA TRPV1 RTCA DYNC2H1 NEK6 HELQ MARK1 UBE2R2 MAP4K3 RUNX2 LMTK2 PRKCE DDX46 OXSR1 CSNK1A1 VWA8 PDE4B PIK3C2G MAGI1 SMCHD1 CDK14 PMS1 YME1L1 GPHN
0.000346513	60	1580	1.87086	Adenyl nucleotide binding	STK3 FAM135B KIF27 DDX58 KIT MELK ABCB5 ASCC3 QRSL1 BRAF ULK4 PAK5 NAV3 MYO16 BMS1 ATR OAS1 BUB1B DNAH5 IGHMBP2 CENPE TTBK2 POLQ MYO18B ADCY1 KALRN MAGI3 MKI67 SIK2 PRKCI GALK2 ATP8B4 ACTR10 EPHA4 CDC6 PRKCB ACACA TRPV1 RTCA DYNC2H1 NEK6 HELQ MARK1 UBE2R2 MAP4K3 RUNX2 LMTK2 PRKCE DDX46 OXSR1 CSNK1A1 VWA8 PDE4B PIK3C2G MAGI1 SMCHD1 CDK14 PMS1 YME1L1 GPHN
0.00902291	37	985	1.8506	Cytoskeletal protein binding	SYNE1 KIF27 LRPPRC DPYSL5 KLHL1 MYO16 IFT88 CENPE TTBK2 STXBP5L MYO18B C28H10ORF90 MYPN EML5 DIAPH3 NEK6 SSH2 AGBL4 NCALD CEACAM28 LMTK2 CACNB2 PRKCE MTSS1 PHACTR4 FRG1 MAP9 PDE4B CTNNA2 CACNA1D MAGI1 FEZ1 TNS1 DLG1 CAPZB TUBGCP5 PPP1R9A
0.00240825	65	1894	1.69075	Purine ribonucleoside triphosphate binding	STK3 FAM135B KIF27 DDX58 KIT EIF5B MELK ABCB5 ASCC3 QRSL1 BRAF ULK4 PAK5 NAV3 MYO16 BMS1 ATR OAS1 BUB1B DNAH5 IGHMBP2 CENPE TTBK2 POLQ MYO18B ADCY1 KALRN MAGI3 MKI67 SIK2 PRKCI GALK2 ATP8B4 ACTR10 EPHA4 CDC6 PRKCB ACACA TRPV1 RTCA GBP1 DYNC2H1 NEK6 HELQ MARK1 UBE2R2 MAP4K3 RUNX2 LMTK2 PRKCE DDX46 OXSR1 SRP54 CSNK1A1 VWA8 SEPTIN14 PIK3C2G GUCY1A2 RNGTT MAGI1 SMCHD1 CDK14 PMS1 YME1L1 GPHN
0.00240825	66	1953	1.6649	Purine ribonucleotide binding	STK3 FAM135B KIF27 DDX58 KIT EIF5B MELK ABCB5 ASCC3 QRSL1 BRAF ULK4 PAK5 NAV3 MYO16 BMS1 ATR OAS1 BUB1B DNAH5 IGHMBP2 CENPE TTBK2 POLQ MYO18B ADCY1 KALRN MAGI3 MKI67 SIK2 PRKCI GALK2 ATP8B4 ACTR10 EPHA4 CDC6 PRKCB ACACA TRPV1 RTCA GBP1 DYNC2H1 NEK6 HELQ MARK1 UBE2R2 MAP4K3 RUNX2 LMTK2 PRKCE DDX46 OXSR1 SRP54 CSNK1A1 VWA8 PDE4B SEPTIN14 PIK3C2G GUCY1A2 RNGTT MAGI1 SMCHD1 CDK14 PMS1 YME1L1 GPHN
0.00260032	66	1966	1.65389	Ribonucleotide binding	STK3 FAM135B KIF27 DDX58 KIT EIF5B MELK ABCB5 ASCC3 QRSL1 BRAF ULK4 PAK5 NAV3 MYO16 BMS1 ATR OAS1 BUB1B DNAH5 IGHMBP2 CENPE TTBK2 POLQ MYO18B ADCY1 KALRN MAGI3 MKI67 SIK2 PRKCI GALK2 ATP8B4 ACTR10 EPHA4 CDC6 PRKCB ACACA TRPV1 RTCA GBP1 DYNC2H1 NEK6 HELQ MARK1 UBE2R2 MAP4K3 RUNX2 LMTK2 PRKCE DDX46 OXSR1 SRP54 CSNK1A1 VWA8 PDE4B SEPTIN14 PIK3C2G GUCY1A2 RNGTT MAGI1 SMCHD1 CDK14 PMS1 YME1L1 GPHN
0.0026527	66	1974	1.64719	Purine nucleotide binding	STK3 FAM135B KIF27 DDX58 KIT EIF5B MELK ABCB5 ASCC3 QRSL1 BRAF ULK4 PAK5 NAV3 MYO16 BMS1 ATR OAS1 BUB1B DNAH5 IGHMBP2 CENPE TTBK2 POLQ MYO18B ADCY1 KALRN MAGI3 MKI67 SIK2 PRKCI GALK2 ATP8B4 ACTR10 EPHA4 CDC6 PRKCB ACACA TRPV1 RTCA GBP1 DYNC2H1 NEK6 HELQ MARK1 UBE2R2 MAP4K3 RUNX2 LMTK2 PRKCE DDX46 OXSR1 SRP54 CSNK1A1 VWA8 PDE4B SEPTIN14 PIK3C2G GUCY1A2 RNGTT MAGI1 SMCHD1 CDK14 PMS1 YME1L1 GPHN
0.00306459	66	1997	1.62822	Enzyme binding	PARD6G LAPTM4B SYNE1 SLC12A2 PRDM4 CRY1 GCM1 LRPPRC GRIN3A CNTNAP2 GRIK2 SFPQ MAGI2 GOLGA4 GCKR RAD18 MYO16 CAVIN3 SH3RF2 MTA3 NCK1 EXOC6B DZIP3 SHOC2 STXBP5L IQCB1 HPS4 TTC28 KALRN NBEAL1 EPHA4 CDC6 DOCK2 PRKCB ARHGEF37 WDCP ANKRA2 NUCB2 CNTLN DIAPH3 NEK6 ARHGAP33 CEACAM28 LRP4 MEF2A PRKCE PHACTR4 PEX5L OXSR1 IQSEC1 PPARGC1A KDM4C PSD3 ITGA1 SNAP91 AP3B1 UBE3D RIMS2 RB1CC1 PMS1 FEZ1 NBEA RASGEF1…
0.000346513	92	2814	1.61068	Anion binding	LAPTM4B STK3 FAM135B KIF27 DDX58 KIT EIF5B MELK COL19A1 GRIN3A ABCB5 SNX30 LANCL2 ASCC3 QRSL1 BRAF GCKR ULK4 KYNU PAK5 NAV3 SYT1 MYO16 HSD17B12 BMS1 ATR CPNE3 OAS1 BUB1B SLIT1 DNAH5 IGHMBP2 CENPE TTBK2 POLQ MYO18B ADCY1 KALRN MAGI3 MKI67 SIK2 PRKCI GALK2 ATP8B4 ACTR10 UNC13C EPHA4 CDC6 PRKCB ACACA SNX29 NPR3 TRPV1 RTCA GBP1 NF1 DYNC2H1 NEK6 ARHGAP33 HELQ PLD1 MARK1 UBE2R2 MAP4K3 RUNX2 SYT14 LMTK2…
0.00337981	72	2252	1.57511	Carbohydrate derivative binding	STK3 FAM135B KIF27 DDX58 KIT EIF5B MELK COL19A1 ABCB5 ASCC3 QRSL1 BRAF GCKR ULK4 PAK5 NAV3 MYO16 HSD17B12 BMS1 ATR OAS1 BUB1B SLIT1 DNAH5 IGHMBP2 CENPE TTBK2 POLQ MYO18B ADCY1 KALRN MAGI3 MKI67 SIK2 PRKCI GALK2 ATP8B4 ACTR10 EPHA4 CDC6 CD6 PRKCB ACACA TRPV1 RTCA GBP1 SPOCK3 DYNC2H1 NEK6 HELQ MARK1 UBE2R2 MAP4K3 RUNX2 LMTK2 PRKCE DDX46 OXSR1 SRP54 CSNK1A1 VWA8 PDE4B SEPTIN14 PIK3C2G GUCY1A2 RNGTT …
0.0078315	70	2251	1.53203	Nucleotide binding	STK3 FAM135B KIF27 CRY1 DDX58 KIT EIF5B MELK ABCB5 ASCC3 QRSL1 BRAF NUDT6 ULK4 PAK5 NAV3 MYO16 BMS1 ATR OAS1 BUB1B DNAH5 IGHMBP2 CENPE TTBK2 POLQ MYO18B ADCY1 KALRN MAGI3 MKI67 SIK2 PRKCI GALK2 ATP8B4 ACTR10 EPHA4 CDC6 PRKCB ACACA TRPV1 RTCA GBP1 DYNC2H1 NEK6 HELQ MARK1 UBE2R2 MAP4K3 RUNX2 LMTK2 PRKCE DDX46 OXSR1 SRP54 CSNK1A1 VWA8 PDE4B ACOXL SEPTIN14 PIK3C2G DECR1 GUCY1A2 RNGTT MAGI1 SMCHD1 CDK…
0.0078315	70	2251	1.53203	Nucleoside phosphate binding	STK3 FAM135B KIF27 CRY1 DDX58 KIT EIF5B MELK ABCB5 ASCC3 QRSL1 BRAF NUDT6 ULK4 PAK5 NAV3 MYO16 BMS1 ATR OAS1 BUB1B DNAH5 IGHMBP2 CENPE TTBK2 POLQ MYO18B ADCY1 KALRN MAGI3 MKI67 SIK2 PRKCI GALK2 ATP8B4 ACTR10 EPHA4 CDC6 PRKCB ACACA TRPV1 RTCA GBP1 DYNC2H1 NEK6 HELQ MARK1 UBE2R2 MAP4K3 RUNX2 LMTK2 PRKCE DDX46 OXSR1 SRP54 CSNK1A1 VWA8 PDE4B ACOXL SEPTIN14 PIK3C2G DECR1 GUCY1A2 RNGTT MAGI1 SMCHD1 CDK…
0.00240825	117	4068	1.41694	Cation binding	ENPP3 ESR1 STK3 CSMD3 NUDT3 PRDM4 DDX58 ZNF804B KIT GCM1 EIF5B MELK GRIN3A RLF BRAF FAT4 PRDM5 TRIM24 TYR ZNF777 GPR39 ACER3 LRP1B RAD18 SYT1 CACNA2D1 SH3RF2 MTA3 ZNF215 PXDNL MSL2 MICU2 DZIP1L CNOT6L CPNE3 OAS1 SLIT1 GALNT13 DZIP3 IGHMBP2 CISD2 CACNA1C TDRD1 SALL4 ADCY1 HECTD1 SDHC BCO2 CRYAB SIK2 ZNF512 WDR49 PRKCI ATP8B4 SELL UNC13C CYP4F22 RORA PRKCB ACACA L3MBTL4 CDH9 TRPV1 ZBTB34 PPP1CC ITG…
0.00306459	114	4003	1.40302	Metal ion binding	ENPP3 ESR1 STK3 CSMD3 NUDT3 PRDM4 DDX58 ZNF804B KIT GCM1 EIF5B MELK RLF BRAF FAT4 PRDM5 TRIM24 TYR ZNF777 GPR39 ACER3 LRP1B RAD18 SYT1 CACNA2D1 SH3RF2 MTA3 ZNF215 PXDNL MSL2 MICU2 DZIP1L CNOT6L CPNE3 OAS1 SLIT1 GALNT13 DZIP3 IGHMBP2 CISD2 CACNA1C TDRD1 SALL4 ADCY1 HECTD1 SDHC BCO2 CRYAB SIK2 ZNF512 WDR49 PRKCI ATP8B4 SELL UNC13C CYP4F22 RORA PRKCB ACACA L3MBTL4 CDH9 TRPV1 ZBTB34 PPP1CC ITGAM PRIM…

## Sheet: Supplementary Table S5
Mutation Rate
Gene	Chr	Gene_length	Count	Frequency
OR51F23	2	930	3	0.00322581
OR6C38	1	939	1	0.00106496
OR8S14	2	1070	1	0.000934579
L1TD1	5	5205	2	0.000384246
MRPL21	1	13363	4	0.000299334
CASP6	3	13647	4	0.000293105
ZNF777	1	22897	6	0.000262043
WDCP	1	19464	5	0.000256885
DLA-79	1	27794	6	0.000215874
GALC	8	57150	9	0.00015748
MKI67	2	26464	4	0.000151149
NIPSNAP2	6	33134	5	0.000150902
TXNL4B	5	7063	1	0.000141583
SFPQ	1	7940	1	0.000125945
ACTR10	8	31824	4	0.000125691
CISD2	3	16071	2	0.000124448
GCM1	1	16477	2	0.000121381
CKLF	5	16928	2	0.000118147
FAM98B	3	34924	4	0.000114534
PRDM4	1	26340	3	0.000113895
OR6C53	3	17700	2	0.000112994
TRPV1	9	26955	3	0.000111297
NUDT6	1	31071	3	9.65531e-05
LAPTM4B	1	86062	8	9.29562e-05
OAS1	2	11287	1	8.85975e-05
FUT8	8	147367	13	8.82151e-05
PPP1CC	2	23609	2	8.47135e-05
BCO2	5	48531	4	8.24215e-05
ANKRD31	3	158802	13	8.18629e-05
AHNAK	1	12483	1	8.01089e-05
ANKRA2	2	12629	1	7.91828e-05
ARHGAP33	1	13234	1	7.55629e-05
SPOCK3	1	265606	20	7.52995e-05
LSM3	2	13822	1	7.23484e-05
USP49	1	98186	7	7.12933e-05
PRDM5	1	196510	14	7.12432e-05
TRAV25	8	15121	1	6.61332e-05
YME1L1	2	91603	6	6.55e-05
MAP9	1	31264	2	6.39713e-05
SEC31A	3	79421	5	6.29556e-05
SARM1	9	17053	1	5.86407e-05
GBP1	6	119638	7	5.85098e-05
SHOC2	2	51421	3	5.83419e-05
KYNU	1	127268	7	5.5002e-05
C19H4orf33	1	75392	4	5.3056e-05
QRSL1	1	18884	1	5.29549e-05
ZC2HC1B	1	42280	2	4.73037e-05
ADCY1	1	129933	6	4.61776e-05
LINS1	3	21804	1	4.58631e-05
EBPL	2	66503	3	4.51107e-05
FAM174A	3	22315	1	4.48129e-05
HELQ	3	44785	2	4.46578e-05
WIF1	1	67369	3	4.45309e-05
ANGEL1	8	93854	4	4.26194e-05
DEFB105A	1	23852	1	4.19252e-05
L3MBTL1	2	48108	2	4.15731e-05
SALL4	2	97254	4	4.11294e-05
DNAJC8	2	25141	1	3.97757e-05
IL1RAP	3	76646	3	3.9141e-05
GCKR	1	25736	1	3.88561e-05
IGHMBP2	1	26845	1	3.72509e-05
ZNF555	2	26971	1	3.70769e-05
PXT1	1	27054	1	3.69631e-05
CAVIN3	2	54334	2	3.68094e-05
BMS1	2	55426	2	3.60841e-05
RALY	2	83489	3	3.59329e-05
ENPP3	1	84600	3	3.5461e-05
CCDC3	2	113341	4	3.52917e-05
LMNTD1	2	343194	12	3.49656e-05
CDC16	2	28975	1	3.45125e-05
RTCA	6	29119	1	3.43418e-05
RBM28	1	30949	1	3.23112e-05
GIGYF1	6	92954	3	3.2274e-05
MICU2	2	127280	4	3.14268e-05
TACR3	3	95462	3	3.14261e-05
HUS1	1	31972	1	3.12774e-05
CPNE3	2	32237	1	3.10203e-05
MSL2	2	32474	1	3.07939e-05
TRIM24	1	99046	3	3.0289e-05
RAD18	2	100303	3	2.99094e-05
CD101	1	33456	1	2.989e-05
SPG21	3	33512	1	2.98401e-05
PHYH	2	67716	2	2.95351e-05
ZNF512	1	140710	4	2.84273e-05
DDX58	1	35261	1	2.83599e-05
CEP72	3	36547	1	2.7362e-05
MATN2	1	146900	4	2.72294e-05
LANCL2	1	36868	1	2.71238e-05
SLC16A12	2	75689	2	2.64239e-05
SDHC	3	37913	1	2.63762e-05
ITGB5	3	114918	3	2.61056e-05
CD6	1	38895	1	2.57102e-05
AIMP1	3	39028	1	2.56226e-05
FRG1	1	39572	1	2.52704e-05
OR9S25	2	40770	1	2.45278e-05
C10orf67	2	167842	4	2.38319e-05
FEZ1	5	42344	1	2.36161e-05
C16orf96	6	42503	1	2.35278e-05
ZCWPW2	2	170328	4	2.34841e-05
UGT1A6	2	128812	3	2.32898e-05
PCTP	9	129647	3	2.31398e-05
ARHGAP32	5	306010	7	2.28751e-05
NUCB2	2	43909	1	2.27744e-05
MDH1	1	44905	1	2.22692e-05
DZIP1L	2	45817	1	2.1826e-05
CYP3A26	6	91694	2	2.18117e-05
VPS13D	2	231512	5	2.15972e-05
DCDC2C	1	93784	2	2.13256e-05
ATP8B4	3	235313	5	2.12483e-05
CSNK1A1	4	47712	1	2.09591e-05
EFHB	2	48238	1	2.07305e-05
NUP107	1	48254	1	2.07237e-05
MUC4	3	48707	1	2.05309e-05
LMBR1	1	146221	3	2.05169e-05
LRP4	1	49369	1	2.02556e-05
CYP4F22	2	247170	5	2.0229e-05
DECR1	2	49695	1	2.01227e-05
OCA2	3	352056	7	1.98832e-05
DPYSL5	1	50922	1	1.96379e-05
ART3	3	204690	4	1.95417e-05
TDRD1	2	52854	1	1.892e-05
RUNX2	1	212247	4	1.8846e-05
LRRC28	3	159428	3	1.88173e-05
ARHGEF37	4	54931	1	1.82047e-05
DLA-64	1	54949	1	1.81987e-05
SNX30	1	55969	1	1.7867e-05
FKTN	1	56363	1	1.77421e-05
DYNC2H1	5	338671	6	1.77163e-05
BUB1B	3	115141	2	1.737e-05
ERO1B	4	59582	1	1.67836e-05
COG5	1	298650	5	1.6742e-05
UBE2R2	1	121166	2	1.65063e-05
STX7	1	60636	1	1.64919e-05
ABCB5	1	123238	2	1.62288e-05
POLQ	3	123317	2	1.62184e-05
MMS22L	1	124454	2	1.60702e-05
SELL	7	187200	3	1.60256e-05
ZBTB34	9	62456	1	1.60113e-05
DHRS7B	5	62596	1	1.59755e-05
NPR3	4	63113	1	1.58446e-05
GOLGA4	2	126283	2	1.58374e-05
SH3RF2	2	130636	2	1.53097e-05
IQCB1	3	65481	1	1.52716e-05
CREB5	1	396547	6	1.51306e-05
FAM76A	2	66098	1	1.51291e-05
KIAA1109	1	202310	3	1.48287e-05
MARK1	3	67445	1	1.48269e-05
PARD6G	1	68835	1	1.45275e-05
KCNJ3	3	139089	2	1.43793e-05
CCDC91	2	349893	5	1.42901e-05
VWA8	2	351207	5	1.42366e-05
TFB1M	1	70431	1	1.41983e-05
GTF2E2	1	70432	1	1.41981e-05
PRKCI	3	70805	1	1.41233e-05
DDX46	1	72039	1	1.38814e-05
CATSPERB	8	144440	2	1.38466e-05
GREB1	1	73753	1	1.35588e-05
GRIN3A	1	148385	2	1.34785e-05
FAM227A	1	74614	1	1.34023e-05
ULK4	2	598117	8	1.33753e-05
NCK1	2	74779	1	1.33727e-05
HPGDS	3	74884	1	1.3354e-05
TENM3	1	602975	8	1.32675e-05
COL24A1	6	385000	5	1.2987e-05
DEFB125	2	77106	1	1.29692e-05
POT1	1	79463	1	1.25845e-05
SETD4	3	159092	2	1.25713e-05
NEK6	9	80230	1	1.24642e-05
SEPTIN14	1	80966	1	1.23509e-05
SLC24A4	8	162649	2	1.22964e-05
KIT	1	81526	1	1.2266e-05
LIPF	2	163455	2	1.22358e-05
MEF2A	3	163736	2	1.22148e-05
RNGTT	1	329409	4	1.2143e-05
LMTK2	6	82826	1	1.20735e-05
CENPE	3	83025	1	1.20446e-05
DZIP3	3	83423	1	1.19871e-05
KIF27	1	83706	1	1.19466e-05
RGS20	2	83765	1	1.19382e-05
TTBK2	3	168011	2	1.1904e-05
UGT2A1	1	84455	1	1.18406e-05
SLC28A3	1	169133	2	1.1825e-05
MYPN	4	84580	1	1.18231e-05
PPP1R14C	1	84898	1	1.17788e-05
HORMAD2	2	85533	1	1.16914e-05
CCDC126	1	257767	3	1.16384e-05
ZPBP	1	87380	1	1.14443e-05
VPS13C	3	175251	2	1.14122e-05
SCLT1	1	177621	2	1.12599e-05
KCNB2	2	356341	4	1.12252e-05
MELK	1	89913	1	1.11219e-05
AP3B1	3	270221	3	1.1102e-05
CDC6	9	90245	1	1.10809e-05
HECTD1	8	90644	1	1.10322e-05
SYNJ1	3	91029	1	1.09855e-05
FEM1C	1	91094	1	1.09777e-05
ATR	2	91229	1	1.09614e-05
CNIH3	7	91377	1	1.09437e-05
OXSR1	2	92070	1	1.08613e-05
RLF	1	92269	1	1.08379e-05
ITGAM	6	187316	2	1.06771e-05
SHISA9	6	281517	3	1.06566e-05
TMEM196	1	94119	1	1.06248e-05
TYR	2	94252	1	1.06099e-05
BRAF	1	95000	1	1.05263e-05
PHACTR4	2	95465	1	1.0475e-05
KCNK13	8	95768	1	1.04419e-05
POU6F2	1	479367	5	1.04304e-05
TUBGCP5	3	95997	1	1.0417e-05
PMS1	3	288158	3	1.0411e-05
CFAP299	3	578164	6	1.03777e-05
GABRG3	3	678565	7	1.03159e-05
EIF5B	1	97872	1	1.02174e-05
CRY1	1	99019	1	1.00991e-05
MVB12B	9	200459	2	9.9771e-06
ARMC3	2	100405	1	9.95966e-06
ZNF215	2	100714	1	9.92911e-06
SNX29	6	503865	5	9.92329e-06
ANAPC10	1	202548	2	9.8742e-06
SUPT3H	1	515443	5	9.70039e-06
SCP2	5	103466	1	9.66501e-06
PLEKHB2	1	104248	1	9.59251e-06
UNC5D	1	522060	5	9.57744e-06
COL23A1	1	321847	3	9.3212e-06
SLC12A2	1	109753	1	9.11137e-06
LRPPRC	1	111120	1	8.99928e-06
HPS4	2	223778	2	8.93743e-06
RBMS3	2	681896	6	8.799e-06
RNF17	2	114153	1	8.76017e-06
GRXCR1	1	115168	1	8.68297e-06
ERBIN	2	115792	1	8.63618e-06
SORCS3	2	579563	5	8.62719e-06
TTC28	2	812664	7	8.61365e-06
DNAH5	3	232819	2	8.59036e-06
ZEB2	1	118125	1	8.46561e-06
NUDT3	1	119821	1	8.34578e-06
SIK2	5	120940	1	8.26856e-06
CACNB2	2	363667	3	8.2493e-06
HOMER1	3	122482	1	8.16446e-06
WDR49	3	126332	1	7.91565e-06
DIAPH3	2	505403	4	7.91448e-06
CFAP44	3	126507	1	7.9047e-06
HMGCLL1	1	253049	2	7.90361e-06
TNFRSF19	2	127851	1	7.8216e-06
GALK2	3	128618	1	7.77496e-06
RFX7	3	129654	1	7.71284e-06
CAPZB	2	129668	1	7.712e-06
CDH9	4	129762	1	7.70642e-06
ADAM2	1	130625	1	7.6555e-06
CADM2	3	1051868	8	7.60552e-06
EPHA4	3	132081	1	7.57111e-06
BRINP1	1	135496	1	7.38029e-06
KDM4C	1	408266	3	7.34815e-06
IFT88	2	136302	1	7.33665e-06
STK3	1	272632	2	7.3359e-06
STAG1	2	274550	2	7.28465e-06
SNAP91	1	138692	1	7.21022e-06
CACNA1D	2	421877	3	7.11108e-06
TACR1	1	140962	1	7.09411e-06
UGGT2	2	282478	2	7.0802e-06
RB1CC1	2	141384	1	7.07294e-06
RGS6	8	570811	4	7.00757e-06
PXDNL	2	428278	3	7.0048e-06
NCALD	1	142997	1	6.99315e-06
KCNU1	1	143881	1	6.95019e-06
SLC8A3	8	145224	1	6.88591e-06
CSMD3	1	1168234	8	6.84794e-06
VWC2L	3	148463	1	6.73568e-06
MGAT4A	1	148675	1	6.72608e-06
CRTAC1	2	148842	1	6.71853e-06
PTPN20	2	149022	1	6.71042e-06
ACER3	2	149165	1	6.70399e-06
RSF1	2	151450	1	6.60284e-06
HSD17B12	1	153062	1	6.5333e-06
PTPRM	7	793931	5	6.29778e-06
MTSS1	1	159224	1	6.28046e-06
SRP54	8	159963	1	6.25145e-06
CNOT6L	3	160417	1	6.23375e-06
ITGA1	4	162569	1	6.15123e-06
MKLN1	1	163672	1	6.10978e-06
LOXHD1	7	163677	1	6.10959e-06
SPEF2	4	164329	1	6.08535e-06
SLC16A1	1	164580	1	6.07607e-06
KRR1	1	166769	1	5.99632e-06
SLIT1	2	167493	1	5.9704e-06
NBEAL1	3	170162	1	5.87675e-06
ASCC3	1	340591	2	5.87215e-06
CEACAM28	1	172418	1	5.79986e-06
FAT4	1	173124	1	5.77621e-06
SSH2	9	175586	1	5.69521e-06
FAM135B	1	175824	1	5.68751e-06
ANKS1B	1	1057260	6	5.67505e-06
CRYAB	5	180197	1	5.54948e-06
LRBA	1	720817	4	5.54926e-06
EML5	8	180528	1	5.53931e-06
ERC2	2	903739	5	5.53257e-06
CNTN5	2	734917	4	5.44279e-06
MAP4K3	1	184178	1	5.42953e-06
SYT14	7	188348	1	5.30932e-06
RIMS2	1	569509	3	5.2677e-06
ZNF235	1	190197	1	5.25771e-06
ZFAT	1	190890	1	5.23862e-06
SLC35F1	1	387236	2	5.16481e-06
UBE3D	1	193715	1	5.16222e-06
CACNA1S	7	194766	1	5.13437e-06
PIBF1	2	196742	1	5.0828e-06
MCU	4	197196	1	5.0711e-06
SOX5	2	398396	2	5.02013e-06
PLD1	3	200574	1	4.98569e-06
GPR39	1	200679	1	4.98308e-06
C28H10orf90	2	205224	1	4.87272e-06
GPHN	8	617363	3	4.85938e-06
SYT1	1	207970	1	4.80839e-06
STOX2	1	209747	1	4.76765e-06
NF1	9	209967	1	4.76265e-06
CNTLN	1	430599	2	4.64469e-06
MPP7	2	216112	1	4.62723e-06
MTA3	1	219506	1	4.55568e-06
ANO10	2	223817	1	4.46794e-06
TNS1	3	226244	1	4.42001e-06
FAM189A1	3	453583	2	4.40934e-06
DOCK2	4	454742	2	4.3981e-06
FOXP1	2	227965	1	4.38664e-06
PEX5L	3	229021	1	4.36641e-06
FBXL17	3	465319	2	4.29813e-06
MAGI3	1	233548	1	4.28178e-06
MYO18B	2	236549	1	4.22745e-06
DLG1	3	236948	1	4.22034e-06
WDR37	2	241426	1	4.14206e-06
MICU1	4	247127	1	4.0465e-06
HS3ST5	1	247373	1	4.04248e-06
CHST11	1	254931	1	3.92263e-06
PCSK2	2	257440	1	3.8844e-06
MITF	2	257652	1	3.8812e-06
NCAM2	3	516603	2	3.87144e-06
SMCHD1	7	262621	1	3.80777e-06
FOLH1	2	262670	1	3.80706e-06
STAT4	3	263310	1	3.7978e-06
WLS	6	264525	1	3.78036e-06
PPARGC1A	3	265130	1	3.77173e-06
BBX	3	268487	1	3.72458e-06
NCKAP5	1	816144	3	3.67582e-06
ATRNL1	2	833123	3	3.60091e-06
PAK5	2	277934	1	3.59798e-06
NDST4	3	279878	1	3.57299e-06
IQSEC1	2	281808	1	3.54852e-06
ACACA	9	282600	1	3.53857e-06
ESR1	1	286576	1	3.48948e-06
CHN2	1	294450	1	3.39616e-06
SLC25A12	3	297368	1	3.36284e-06
CNTN4	2	597658	2	3.3464e-06
PPP1R9A	1	305471	1	3.27363e-06
COL19A1	1	305483	1	3.2735e-06
PRIM2	1	307225	1	3.25494e-06
NALCN	2	318167	1	3.143e-06
PRKCB	6	322213	1	3.10354e-06
FAM13A	3	340690	1	2.93522e-06
AGBL4	1	1379002	4	2.90065e-06
ACOXL	1	347835	1	2.87493e-06
NAV3	1	353299	1	2.83046e-06
KLHL1	2	363343	1	2.75222e-06
THSD7B	1	728028	2	2.74715e-06
CACNA1C	2	738410	2	2.70852e-06
PIK3C2G	2	372004	1	2.68814e-06
STXBP5L	3	376504	1	2.65601e-06
KCNH1	7	378663	1	2.64087e-06
CACNA2D1	1	384869	1	2.59829e-06
L3MBTL4	7	385097	1	2.59675e-06
GTDC1	1	392035	1	2.55079e-06
CEP112	9	392447	1	2.54811e-06
CAMKMT	1	392481	1	2.54789e-06
CDKAL1	3	790512	2	2.53001e-06
GUCY1A2	5	395365	1	2.52931e-06
ROBO2	3	1603367	4	2.49475e-06
TMEM108	2	404820	1	2.47023e-06
PRICKLE2	2	410100	1	2.43843e-06
KLF12	2	418414	1	2.38998e-06
THSD7A	1	419993	1	2.38099e-06
CCDC178	7	426681	1	2.34367e-06
MSRA	2	433923	1	2.30456e-06
PDE4B	5	435894	1	2.29414e-06
SYNE1	1	439351	1	2.27608e-06
MYO16	2	450667	1	2.21893e-06
LRP1B	1	1817579	4	2.20073e-06
PKHD1	1	457320	1	2.18665e-06
CTNND2	3	915569	2	2.18443e-06
RELN	1	498039	1	2.00787e-06
ZNF804B	1	501320	1	1.99473e-06
NRXN3	8	1533136	3	1.95677e-06
GALNT13	3	537621	1	1.86005e-06
KIRREL3	5	539276	1	1.85434e-06
RASGEF1B	3	544241	1	1.83742e-06
FOXP2	1	550611	1	1.81616e-06
KHDRBS2	1	556644	1	1.79648e-06
PRKCE	1	558529	1	1.79042e-06
KCNIP4	3	1123010	2	1.78093e-06
AUTS2	6	1127014	2	1.7746e-06
CDK14	1	565345	1	1.76883e-06
UNC13C	3	576863	1	1.73351e-06
PSD3	1	584819	1	1.70993e-06
KALRN	3	584994	1	1.70942e-06
EXOC6B	1	618062	1	1.61796e-06
MAGI1	2	634999	1	1.57481e-06
GRIK2	1	635392	1	1.57383e-06
CCSER1	3	1342017	2	1.49029e-06
NBEA	2	678911	1	1.47295e-06
RORA	3	701349	1	1.42582e-06
ADGRB3	1	714053	1	1.40046e-06
RABGAP1L	7	738072	1	1.35488e-06
CSMD1	1	1530481	2	1.30678e-06
MDGA2	8	775392	1	1.28967e-06
GRM7	2	828147	1	1.20752e-06
NAALADL2	3	876104	1	1.14142e-06
PCDH9	2	885228	1	1.12965e-06
NKAIN2	1	947324	1	1.05561e-06
WWOX	5	962250	1	1.03923e-06
CNTNAP2	1	1964499	2	1.01807e-06
CDH13	5	997234	1	1.00277e-06
MAGI2	1	1011132	1	9.88991e-07
CTNNA2	1	1084844	1	9.21792e-07

## Sheet: Supplementary Table S6
Gene Information
Gene	Association
OR51F23 (Olfactory receptor family 51 subfamily F member 23) OR6C53 (Olfactory receptor family 6 subfamily C member 63)	OR51F23 and OR6C53 are genes associated with olfactory receptors, which recognize odorants.
ZNF777 (Zinc Finger Protein 777)	ZNF777 is a protein coding gene. Among its related pathways are gene expression (transcription). Gene Ontology (GO) annotations related to this gene include nucleic acid binding. An important paralog of this gene is ZNF398.
DLA-79 (Dog Leukocyte Antigen 79)	DLA-79 is a gene that exists in dogs, and the protein encoded by this gene is involved in the presentation of foreign antigens to the immune system.
GALC (Galactosylceramidase)	GALC is a protein coding gene. Diseases associated with GALC include Krabbe disease and spastic ataxia. Among its related pathways are sphingolipid metabolism and metabolism. Gene Ontology (GO) annotations related to this gene include galactosylceramidase activity.
ACTR10 (Actin Related Protein 10)	ACTR10 is a protein coding gene. Diseases associated with ACTR10 include Charcot-Marie-Tooth disease, axonal, Type 2O and primary syphilis. Among its related pathways are transport to the Golgi and subsequent modification and COPI-independent Golgi-to-ER retrograde traffic. An important paralog of this gene is ACTG1.
CISD2 (CDGSH Iron Sulfur Domain 2)	CISD2 is a protein coding gene. Diseases associated with CISD2 include wolfram syndrome 2 and wolfram syndrome. Among its related pathways are glucose / energy metabolism. Gene Ontology (GO) annotations related to this gene include RNA binding and 2 iron, 2 sulfur cluster binding. An important paralog of this gene is CISD1.
GCM1 (Glial Cells Missing Transcription Factor 1)	GCM1 is a protein coding gene. Diseases associated with GCM1 include Nipah Virus Encephalitis and Cardiomyopathy, Familial Restrictive, 2. Among its related pathways are human early embryo development. Gene Ontology (GO) annotations related to this gene include DNA-binding transcription factor activity and RNA polymerase II cis-regulatory region sequence-specific DNA binding. An important paralog…
CKLF (Chemokine Like Factor)	CKLF is a protein coding gene. Diseases associated with CKLF include Brugada syndrome 2. Gene Ontology (GO) annotations related to this gene include chemokine activity. An important paralog of this gene is CMTM1.
FAM98B (Family With Sequence Similarity 98 Member B)	FAM98B is a protein Coding gene. Diseases associated with FAM98B include Legius syndrome and spastic paraplegia 11, autosomal recessive. Among its related pathways are tRNA processing and processing of capped intron-containing pre-mRNA. Gene Ontology (GO) annotations related to this gene include RNA binding. An important paralog of this gene is RASGRP3-AS1.
*For gene information, refer to GeneCards and Uniprot[101, 102].

## Sheet: Supplementary Table S7
196 dog population information
Sample ID	Breed	Biosample
AfghanHound01	Afghan_Hound	SAMN02194722
AfghanHound04	Afghan_Hound	SAMN03168377
AiredaleTerrier01	Airedale_Terrier	SAMN03580381
AiredaleTerrier02	Airedale_Terrier	SAMN03580390
AiredaleTerrier05	Airedale_Terrier	SAMN04196850
AlaskanHusky01	Alaskan_Husky	SAMEA3449656
AlaskanHusky02	Alaskan_Husky	SAMEA3449657
AlaskanMalamute01	Alaskan_Malamute	SAMN08872810
AlaskanMalamute02	Alaskan_Malamute	SAMN03168378
AmericanHairlessTerrier01	American_Hairless_Terrier	SAMN08872813
AustralianCattleDog01	Australian_Cattle_Dog	SAMN03323677
AustralianCattleDog03	Australian_Cattle_Dog	SAMEA4504820
Basenji02	Basenji	SAMN04196845
Basenji03	Basenji	SAMN03580393
Beagle01	Beagle	SAMN03801644
Beagle02	Beagle	SAMN01737209
Beagle04	Beagle	SAMN03801645
BeardedCollie01	Bearded_Collie	SAMEA3928140
BeardedCollie02	Bearded_Collie	SAMEA4505492
BeardedCollie03	Bearded_Collie	SAMEA4504824
BeardedCollie04	Bearded_Collie	SAMEA4505493
BelgianSheepdog01	Belgian_Sheepdog	SAMN03801646
BelgianSheepdog03	Belgian_Sheepdog	SAMN08872844
BelgianSheepdog05	Belgian_Sheepdog	SAMN08872846
BelgianSheepdog06	Belgian_Sheepdog	SAMN08872847
BelgianTervuren01	Belgian_Tervuren	SAMN08872849
BelgianTervuren06	Belgian_Tervuren	SAMN08872853
BelgianTervuren08	Belgian_Tervuren	SAMN08872855
BelgianTervuren11	Belgian_Tervuren	SAMN08872858
BergerBlancSuisse01	Berger_Blanc_Suisse	SAMEA4506887
BergerPicard01	Berger_Picard	SAMN03580405
BergerPicard02	Berger_Picard	SAMN04196849
BergerPicard03	Berger_Picard	SAMN04196860
Bern_AlpineDachsbracke	Alpine_Dachsbracke	SAMEA4346711
BerneseMountainDog01	Bernese_Mountain_Dog	SAMN03801648
BerneseMountainDog02	Bernese_Mountain_Dog	SAMN08872866
BerneseMountainDog11	Bernese_Mountain_Dog	SAMN08872875
BlackRussianTerrier01	Black_Russian_Terrier	SAMN03323668
Bloodhound01	Bloodhound	SAMN03801649
BorderCollie03	Border_Collie	SAMN03801651
BorderCollie08	Border_Collie	SAMEA3724571
BorderTerrier01	Border_Terrier	SAMN03580407
BorderTerrier02	Border_Terrier	SAMN04196855
BorderTerrier03	Border_Terrier	SAMN04196856
Borzoi01	Borzoi	SAMN08872905
BostonTerrier01	Boston_Terrier	SAMN08872906
BouvierDesFlandres01	Bouvier_Des_Flandres	SAMN08872908
BouvierDesFlandres02	Bouvier_Des_Flandres	SAMN08872909
Boxer01	Boxer	SAMN02921305
BrittanySpaniel01	Brittany_Spaniel	SAMN03801653
BullTerrier01	Bull_Terrier	SAMN08872913
BullTerrier03	Bull_Terrier	SAMN08872915
BullTerrier05	Bull_Terrier	SAMN08872917
Bulldog01	Bulldog	SAMN03801654
CaneCorso01	Cane_Corso	SAMN04196864
CaucasianOvcharka01	Caucasian_Ovcharka	SAMN02485585
Chihuahua01	Chihuahua	SAMN03801656
Chihuahua03	Chihuahua	SAMN03168379
Chihuahua05	Chihuahua	SAMEA3905753
ChineseCrested01	Chinese_Crested	SAMN03075611
ChineseCrested05	Chinese_Crested	SAMN02921308
Chinook01	Chinook	SAMN03580382
ChowChow02	Chow_Chow	SAMN03801658
ClumberSpaniel01	Clumber_Spaniel	SAMN03801659
CockerSpanielAmerican01	Cocker_Spaniel_American	SAMN03801660
CockerSpanielAmerican03	Cocker_Spaniel_American	SRR5664961
CockerSpanielAmerican04	Cocker_Spaniel_American	SRR5664958
CockerSpanielAmerican06	Cocker_Spaniel_American	SRR5664964
CockerSpanielEnglish01	Cocker_Spaniel_English	SAMEA1521941
CockerSpanielEnglish03	Cocker_Spaniel_English	SAMN03323673
CockerSpanielEnglish05	Cocker_Spaniel_English	SRR5664965
Coonhound01	Coonhound	SAMN04196853
Dalmatian01	Dalmatian	SAMN08872976
Doberman01	Doberman	SAMN03801662
Doberman02	Doberman	SAMN03580409
EnglishMastiff01	English_Mastiff	SAMN03801664
EnglishMastiff02	English_Mastiff	SAMN03580412
EnglishPointer01	English_Pointer	SAMN03801665
EnglishPointer02	English_Pointer	SAMN03580383
EnglishSetter01	English_Setter	SAMN04196858
EnglishSpringerSpaniel01	English_Springer_Spaniel	SAMN03580391
EnglishSpringerSpaniel03	English_Springer_Spaniel	SAMN04196857
EntlebucherSennenhund06	Entlebucher_Sennenhund	SAMEA4505499
EntlebucherSennenhund08	Entlebucher_Sennenhund	SAMEA4505501
Eurasier01	Eurasier	SAMEA2446720
Eurasier02	Eurasier	SAMEA4506889
FinnishLapphund01	Finnish_Lapphund	SAMN03168391
FlatcoatedRetriever01	Flatcoated_Retriever	SAMN03801666
FlatcoatedRetriever02	Flatcoated_Retriever	SAMN03801667
FonniDog01	Fonni_Dog	SAMN08873012
FrenchBulldog01	French_Bulldog	SAMEA3928146
GermanShepherd12	German_Shepherd	SAMN03580392
GermanWirehairedPointer01	German_Wirehaired_Pointer	SAMEA3928144
GoldenRetriever04	Golden_Retriever	SAMN03067893
GoldenRetriever11	Golden_Retriever	SAMN03067876
GordonSetter01	Gordon_Setter	SAMN04196859
GreatDane01	Great_Dane	SAMN03801669
GreatPyrenees01	Great_Pyrenees	SAMN03801670
GreaterSwissMountainDog01	Greater_Swiss_Mountain_Dog	SAMN08873062
GreenlandDog01	Greenland_Dog	SAMN03168381
Greyhound03	Greyhound	SAMN03067873
Greyhound06	Greyhound	SAMN03067874
Greyhound07	Greyhound	SAMN03067890
Greyhound08	Greyhound	SAMN03068228
Heideterrier01	Heideterrier	SAMEA103135918
IrishSetter01	Irish_Setter	SAMN08873112
IrishTerrier01	Irish_Terrier	SAMEA3928141
IrishWaterSpaniel01	Irish_Water_Spaniel	SAMN08873115
IrishWaterSpaniel02	Irish_Water_Spaniel	SAMN08873116
IrishWaterSpaniel03	Irish_Water_Spaniel	SAMN08873117
IrishWolfhound01	Irish_Wolfhound	SAMN03801672
ItalianGreyhound01	Italian_Greyhound	SAMN03801673
ItalianGreyhound02	Italian_Greyhound	SAMN03801674
JackRussellTerrier02	Jack_Russell_Terrier	SAMN03580384
JackRussellTerrier03	Jack_Russell_Terrier	SAMN03580400
JackRussellTerrier04	Jack_Russell_Terrier	SAMN03580404
JackRussellTerrier05	Jack_Russell_Terrier	SAMN04196852
Jamthund01	Jamthund	SAMN03168383
Jindo01	Jindo	SAMD00009664
Keeshond01	Keeshond	SAMN08873128
KerryBlueTerrier02	Kerry_Blue_Terrier	SAMN03580387
Komondor01	Komondor	SAMN08873130
Kromfohrlander01	Kromfohrlander	SAMEA2446055
LabradorRetriever01	Labrador_Retriever	SAMEA2417015
LabradorRetriever04	Labrador_Retriever	SAMN03801675
LabradorRetriever06	Labrador_Retriever	SAMN08873155
LabradorRetriever07	Labrador_Retriever	SAMN03580399
LagottoRomagnolo02	Lagotto_Romagnolo	SAMEA4505491
LagottoRomagnolo03	Lagotto_Romagnolo	SAMEA4505494
Landseer01	Landseer	SAMEA3121328
LapponianHerder01	Lapponian_Herder	SAMN03168384
Leonberger01	Leonberger	SAMEA103935360
Lowchen01	Lowchen	SAMN04196863
MexicanHairless01	Mexican_Hairless	SAMN03168385
MiniaturePoodle01	Miniature_Poodle	SAMN08873175
NewGuineaSingingDog01	New_Guinea_Singing_Dog	SAMN08873190
NorwegianElkhound01	Norwegian_Elkhound	SAMN03168382
NorwegianElkhound02	Norwegian_Elkhound	SAMN08873199
NorwegianLundehund01	Norwegian_Lundehund	SAMN01893932
NorwegianLundehund02	Norwegian_Lundehund	SAMN04440505
NorwegianLundehund03	Norwegian_Lundehund	SAMN04440506
NovaScotiaDuckTollingRetriever01	Nova_Scotia_Duck_Tolling_Retriever	SAMN03323675
PER00751	Shih_Tzu	SAMN08873270
Pekingese01	Pekingese	SAMN03801676
PembrokeWelshCorgi01	Pembroke_Welsh_Corgi	SAMN03145702
PembrokeWelshCorgi02	Pembroke_Welsh_Corgi	SAMN03145703
PembrokeWelshCorgi03	Pembroke_Welsh_Corgi	SAMN03145704
PeruvianHairless01	Peruvian_Hairless	SAMN03168386
PetitBassetGriffonVendeen01	Petit_Basset_Griffon_Vendeen	SAMEA3723573
Pomeranian01	Pomeranian	SAMEA4506892
PortuguesePodengo01	Portuguese_Podengo	SAMN03580388
PortugueseWaterDog01	Portuguese_Water_Dog	SAMN08873219
PortugueseWaterDog02	Portuguese_Water_Dog	SAMN08873220
PortugueseWaterDog05	Portuguese_Water_Dog	SAMN08873223
PortugueseWaterDog09	Portuguese_Water_Dog	SAMN08873227
Pug05	Pug	SAMN03801682
RhodesianRidgeback04	Rhodesian_Ridgeback	SAMN06161404
Rottweiler01	Rottweiler	SAMN03801684
Rottweiler04	Rottweiler	SAMN08873251
SaintBernard01	Saint_Bernard	SAMN03801685
SaintBernard02	Saint_Bernard	SAMN03580386
Saluki01	Saluki	SAMN03801686
Saluki02	Saluki	SAMN03801687
Saluki03	Saluki	SAMEA4504825
Samoyed01	Samoyed	SAMN08873258
Samoyed02	Samoyed	SAMN03168388
ScottishDeerhound01	Scottish_Deerhound	SAMN03580401
ScottishTerrier01	Scottish_Terrier	SAMN03801688
ScottishTerrier02	Scottish_Terrier	SAMN08873262
ScottishTerrier03	Scottish_Terrier	SAMN03580394
ShetlandSheepdog01	Shetland_Sheepdog	SAMN08873266
ShetlandSheepdog02	Shetland_Sheepdog	SAMN03580413
ShibaInu01	Shiba_Inu	SAMN04196861
SiberianHusky01	Siberian_Husky	SAMN03801690
SiberianHusky02	Siberian_Husky	SAMEA3539249
Sloughi01	Sloughi	SAMEA3928143
Sloughi02	Sloughi	SAMEA4506885
Sloughi04	Sloughi	SAMN03168392
SoftCoatedWheatenTerrier01	Soft_Coated_Wheaten_Terrier	SAMN03323670
SoftCoatedWheatenTerrier02	Soft_Coated_Wheaten_Terrier	SAMN03323671
SoftCoatedWheatenTerrier03	Soft_Coated_Wheaten_Terrier	SAMN03580410
SpanishWaterDog01	Spanish_Water_Dog	SAMEA3164479
StandardPoodle01	Standard_Poodle	SAMN03801691
StandardPoodle02	Standard_Poodle	SAMN03580380
StandardPoodle03	Standard_Poodle	SAMN03580408
SwedishLapphund01	Swedish_Lapphund	SAMN03168387
TibetanTerrier01	Tibetan_Terrier	SAMN03580403
TibetanTerrier02	Tibetan_Terrier	SAMN03580406
ToyPoodle01	Toy_Poodle	SAMN03801692
Vizsla01	Vizsla	SAMEA3724570
WestHighlandWhiteTerr02	West_Highland_White_Terrier	SAMN08873423
WestHighlandWhiteTerr03	West_Highland_White_Terrier	SAMN03580395
WestHighlandWhiteTerr06	West_Highland_White_Terrier	SAMN03580398
Whippet01	Whippet	SAMEA4506886
Xoloitzcuintli01	Xoloitzcuintli	SAMN02485566
YorkshireTerrier02	Yorkshire_Terrier	SAMN04195509
